# Supplementary material for: Nucleosome positioning and histone modifications define relationships between regulatory elements and nearby gene expression in breast epithelial cells
Source: BMC Genomics. 2014 May 2;15(1):331. doi: 10.1186/1471-2164-15-331 (PMC4035062; doi:10.1186/1471-2164-15-331)
Supplement: Supplementary file 2 — Additional file 2: Table S1. ChIP-seq and FAIRE-seq peak statistics; Table S2. ChIP-seq and FAIRE-seq peak statistics for replicates; Table S3. Overlapped ChIP-seq peak statistics for replicates; Table S4. HMEC Specific Enhancer Loci coordinates and status; Table S5. MDAMB231 Specific Enhancer Loci coordinates and status; Table S6. Expression analyses on nearby genes of cell type specific enhancer and shared enhancer; Table S7. Shared Enhancer Loci coordinates; Table S8. Expression analyses on genes at each distance interval of cell type specific enhancer and shared enhancer; Table S9. Motif enrichment in poised HSEL and active HSEL; Table S10. Motif enrichment in poised MSEL and active MSEL; Table S11. Number of nearby genes (100 kb) for unique HSEL and MSEL in each expression level category; Table S12. Active HSEL and their putative target genes; Table S13. Active MSEL and their putative target genes; Table S14. Gene Ontology in process comparison between HMEC selected genes and randomly selected overexpressed genes in HMEC (n = 316); Table S15. Gene Ontology in process comparison between MDAMB231 selected genes and randomly selected overexpressed genes in MDAMB231 (n = 342); Table S16. Gene Ontology in process comparison between HMEC selected genes and randomly selected overexpressed genes in MDAMB231 (n = 342); Table S17. Gene Ontology in Process comparison between MDAMB231 selected genes and randomly selected overexpressed genes in HMEC (n = 316); Table S18. List of the selected MDAMB231 genes found in top 10 percent overexpressed genes in breast tumors; Table S19. List of the selected HMEC genes found in top 10 percent underexpressed genes in breast tumors; Table S20. Oligonucleotide sequences used for ChIP-qPCR and RT-qPCR. (XLS 657 KB) [file 12864_2013_6033_MOESM2_ESM.xls]

## Sheet: Table S1
Table S1. ChIP-seq and FAIRE-seq peak statistics
Sample name	raw bam file	raw mapped	nodup bam file	nodup mapped	filtered bam file (q30)	filtered mapped	# of subpeaks
HMEC H3K4me1	36285434	36285434	33308552	33308552	27457058	27457058	83944
HMEC H3K4me3	31824181	31824181	27918568	27918568	21090538	21090538	23650
HMEC H3K27Ac	23915433	23915433	20496538	20496538	17436356	17436356	44887
HMEC Input for ChIP	19782029	19782029	18886005	18886005	13763576	13763576
MDAMB231 H3K4me1	67783645	66507292	63759486	62483133	53543829	53543821	26771
MDAMB231 H3K4me3	134863490	111925969	72070071	49132550	43265885	43265885	18019
MDAMB231 H3K27Ac	65193879	63940107	49101882	47848110	42514562	42514557	37495
MDAMB231 input for ChIP	54104692	52362825	52604203	50862336	41997665	41997637
HMEC FAIRE	122627063	119027453	75044362	71444752	63112078	63108273	57489
HMEC input	97527617	94603209	89015002	86090594	74849328	74849230
MDAMB231 FAIRE	125071413	121632384	96029697	92590668	80828160	80825540	46552
MDAMB231 INPUT	96994318	93812455	90642050	87460187	73387635	73387556

## Sheet: Table S2
Table S2. ChIP-seq and FAIRE-seq peak statistics for replicates
Sample name	raw bam file	raw mapped	nodup bam file	nodup mapped	filtered bam file (q30)	filtered mapped	# of subpeaks
HMEC H3K4me1 rep1	17383731	17383731	16071464	16071464	13173215	13173215	45445
HMEC H3K4me1 rep 2	18901703	18901703	17546898	17546898	14501440	14501440	59563
HMEC Control rep1	6182212	6182212	5736227	5736227	3699613	3699613
HMEC Control rep2	13599817	13599817	13225292	13225292	10080141	10080141
MDAMB231 H3K4me1 rep1	32626295	32015704	30501319	29890728	25605745	25605742	22632
MDAMB231 H3K4me1 rep2	35157350	34491588	33810893	33145131	28308498	28308493	32409
MDAMB231 input	54104692	52362825	52604203	50862336	41997665	41997637

## Sheet: Table S3
Table S3. Overlapped chIP-seq peak statistics for replicates
Sample name	# of subpeaks	# of peaks overlapped	Fraction of overlap peaks
HMEC H3K4me1 rep1	45445	11285	0.248322
MDAMB231 H3K4me1 rep1	22632	11285	0.49863
HMEC H3K4me1 rep1	45445	14092	0.310089
MDAMB231 H3K4me1 rep2	32409	14092	0.434817
HMEC H3K4me1 rep2	59563	14078	0.236355
MDAMB231 H3K4me1 rep1	22632	14078	0.62204
HMEC H3K4me1 rep2	59563	18634	0.312845
MDAMB231 H3K4me1 rep2	32409	18634	0.574964

## Sheet: Table S4
Table S4. HMEC Specific Enhancer Loci coordinates and status
chr	start	end	Status
chr19	2176213	2176437	Poised
chr19	10666320	10666544	Poised
chr19	18762716	18762940	Poised
chr19	18868116	18868340	Poised
chr19	35587370	35587594	Poised
chr19	7548104	7548328	Poised
chr19	12861030	12861254	Poised
chr19	13999211	13999435	Poised
chr19	5036804	5037028	Poised
chr19	19446117	19446341	Poised
chr19	45552461	45552685	Poised
chr19	45734896	45735120	Poised
chr19	48012683	48012907	Poised
chr19	55758628	55758852	Poised
chr19	17032563	17032787	Poised
chr19	47225636	47225860	Poised
chr19	933073	933297	Poised
chr19	1914429	1914653	Poised
chr19	8554999	8555223	Poised
chr19	51400221	51400445	Poised
chr19	19448577	19448801	Poised
chr19	33782167	33782391	Poised
chr19	33764738	33764962	Poised
chr19	3520431	3520655	Poised
chr19	39651999	39652223	Poised
chr19	1424635	1424859	Poised
chr19	18883419	18883643	Poised
chr19	47134016	47134240	Poised
chr19	1402443	1402667	Poised
chr19	1915018	1915242	Poised
chr19	51600164	51600388	Poised
chr19	10246459	10246683	Poised
chr19	39658524	39658748	Poised
chr19	11010009	11010233	Poised
chr19	35589733	35589957	Poised
chr19	374028	374252	Poised
chr19	3172377	3172601	Poised
chr19	1913822	1914046	Poised
chr19	6232980	6233204	Poised
chr19	6238780	6239004	Poised
chr19	13997976	13998200	Poised
chr19	39645568	39645792	Poised
chr19	42634270	42634494	Poised
chr19	3055007	3055231	Poised
chr19	42557571	42557795	Poised
chr22	19856316	19856540	Poised
chr22	22565109	22565333	Poised
chr22	24245162	24245386	Poised
chr22	25571938	25572162	Poised
chr22	18366905	18367129	Poised
chr22	45621719	45621943	Poised
chr22	46292650	46292874	Poised
chr22	18354939	18355163	Poised
chr22	41913360	41913584	Poised
chr22	43908012	43908236	Poised
chr22	47135365	47135589	Poised
chr22	43801035	43801259	Poised
chr22	40806472	40806696	Poised
chr22	19054365	19054589	Poised
chr22	33057771	33057995	Poised
chr22	19878693	19878917	Poised
chr22	43017358	43017582	Poised
chr22	24815427	24815651	Poised
chr22	42552761	42552985	Poised
chr22	42559539	42559763	Poised
chr22	19116975	19117199	Poised
chr22	19811117	19811341	Poised
chr22	19856795	19857019	Poised
chr22	37056038	37056262	Poised
chr22	39171747	39171971	Poised
chr22	46751725	46751949	Poised
chr22	46858196	46858420	Poised
chr22	43931265	43931489	Poised
chr22	26718265	26718489	Poised
chr22	38086699	38086923	Poised
chr22	45622192	45622416	Poised
chr22	50218177	50218401	Poised
chr22	18367464	18367688	Poised
chr22	47017791	47018015	Poised
chr22	43926309	43926533	Poised
chr22	29290447	29290671	Poised
chr22	29736258	29736482	Poised
chr22	43027778	43028002	Poised
chr22	46445961	46446185	Poised
chr22	25423393	25423617	Poised
chr22	30766672	30766896	Poised
chr22	51135002	51135226	Poised
chr22	19965414	19965638	Poised
chr22	19586043	19586267	Poised
chr22	21379538	21379762	Poised
chr22	39693692	39693916	Poised
chr22	40411500	40411724	Poised
chr22	19998282	19998506	Poised
chr22	29379392	29379616	Poised
chr22	41634576	41634800	Poised
chr22	30141205	30141429	Poised
chr22	39147672	39147896	Poised
chr22	46954021	46954245	Poised
chr22	19832034	19832258	Poised
chr22	26961125	26961349	Poised
chr22	38087203	38087427	Poised
chr22	19862435	19862659	Poised
chr22	23546868	23547092	Poised
chr22	45730964	45731188	Poised
chr22	47238906	47239130	Poised
chr22	30658431	30658655	Poised
chr22	50943510	50943734	Poised
chr22	39144532	39144756	Poised
chr22	19799474	19799698	Poised
chr22	47021572	47021796	Poised
chr22	50154268	50154492	Poised
chr22	23547443	23547667	Poised
chr22	42830341	42830565	Poised
chr22	45622889	45623113	Poised
chr22	43201682	43201906	Poised
chr17	75379766	75379990	Poised
chr17	42426472	42426696	Poised
chr22	47022774	47022998	Poised
chr22	37267676	37267900	Poised
chr17	48876025	48876249	Poised
chr17	48876906	48877130	Poised
chr18	10035386	10035610	Poised
chr18	33967010	33967234	Poised
chr18	45901604	45901828	Poised
chr18	46149105	46149329	Poised
chr18	46532921	46533145	Poised
chr18	47669555	47669779	Poised
chr18	55680377	55680601	Poised
chr18	60118549	60118773	Poised
chr18	77988457	77988681	Poised
chr18	47606988	47607212	Poised
chr18	34124091	34124315	Poised
chr18	34251827	34252051	Poised
chr18	45827063	45827287	Poised
chr18	46547736	46547960	Poised
chr18	74107317	74107541	Poised
chr18	72543711	72543935	Poised
chr18	78000179	78000403	Poised
chr18	34034087	34034311	Poised
chr18	45576496	45576720	Poised
chr18	60105609	60105833	Poised
chr18	45549519	45549743	Poised
chr18	33326993	33327217	Poised
chr22	20939600	20939824	Poised
chr22	19951096	19951320	Poised
chr22	19812180	19812404	Poised
chr22	21380296	21380520	Poised
chr17	7756336	7756560	Poised
chr17	44811305	44811529	Poised
chr17	73805495	73805719	Poised
chr18	55853179	55853403	Poised
chr17	38337010	38337234	Poised
chr18	59576435	59576659	Poised
chr18	77987808	77988032	Poised
chr17	41626666	41626890	Poised
chr18	45846475	45846699	Poised
chr17	62287058	62287282	Poised
chr16	4442464	4442688	Poised
chr18	44203636	44203860	Poised
chr17	17045005	17045229	Poised
chr17	30818905	30819129	Poised
chr17	35464308	35464532	Poised
chr16	71020975	71021199	Poised
chr16	88821376	88821600	Poised
chr17	8369122	8369346	Poised
chr16	2226231	2226455	Poised
chr17	27430432	27430656	Poised
chr16	85347346	85347570	Poised
chr16	2281023	2281247	Poised
chr16	85417746	85417970	Poised
chr16	2132569	2132793	Poised
chr16	2000665	2000889	Poised
chr18	34324982	34325206	Poised
chr17	78252648	78252872	Poised
chr16	89525164	89525388	Poised
chr18	47670134	47670358	Poised
chr18	11727098	11727322	Poised
chr18	60302705	60302929	Poised
chr16	67241112	67241336	Poised
chr16	88339031	88339255	Poised
chr18	45712481	45712705	Poised
chr16	88831779	88832003	Poised
chr16	88973998	88974222	Poised
chr16	85669656	85669880	Poised
chr18	49040238	49040462	Poised
chr16	403741	403965	Poised
chr18	72783296	72783520	Poised
chr16	404557	404781	Poised
chr18	11669318	11669542	Poised
chr13	41110776	41111000	Poised
chr18	20871489	20871713	Poised
chr18	45728310	45728534	Poised
chr18	74157821	74158045	Poised
chr18	46374763	46374987	Poised
chr15	50430203	50430427	Poised
chr15	76431102	76431326	Poised
chr15	78425826	78426050	Poised
chr15	81002352	81002576	Poised
chr15	22490806	22491030	Poised
chr15	57967911	57968135	Poised
chr15	59244306	59244530	Poised
chr15	92602738	92602962	Poised
chr15	98666543	98666767	Poised
chr15	42327387	42327611	Poised
chr15	42376341	42376565	Poised
chr15	42141722	42141946	Poised
chr15	71617750	71617974	Poised
chr15	86870222	86870446	Poised
chr15	43510956	43511180	Poised
chr15	69088142	69088366	Poised
chr15	86315525	86315749	Poised
chr13	51575065	51575289	Poised
chr13	22257620	22257844	Poised
chr15	70529389	70529613	Poised
chr12	26555912	26556136	Poised
chr13	20962270	20962494	Poised
chr12	58188250	58188474	Poised
chr17	4089964	4090188	Poised
chr12	107779175	107779399	Poised
chr17	71205656	71205880	Poised
chr12	50037575	50037799	Poised
chr17	19610212	19610436	Poised
chr12	48175610	48175834	Poised
chr12	3779875	3780099	Poised
chr17	47626140	47626364	Poised
chr17	48058059	48058283	Poised
chr12	26399699	26399923	Poised
chr17	80342093	80342317	Poised
chr12	29885782	29886006	Poised
chr17	80847801	80848025	Poised
chr17	48185540	48185764	Poised
chr17	77030222	77030446	Poised
chr17	26666389	26666613	Poised
chr17	27207578	27207802	Poised
chr17	78262156	78262380	Poised
chr17	2278872	2279096	Poised
chr17	8296631	8296855	Poised
chr17	17045634	17045858	Poised
chr17	18871606	18871830	Poised
chr17	60772403	60772627	Poised
chr17	71257984	71258208	Poised
chr17	21299289	21299513	Poised
chr17	27429213	27429437	Poised
chr17	43362151	43362375	Poised
chr17	72755629	72755853	Poised
chr17	48258663	48258887	Poised
chr17	31339500	31339724	Poised
chr17	182476	182700	Poised
chr17	7367255	7367479	Poised
chr17	26835269	26835493	Poised
chr17	6478511	6478735	Poised
chr17	29920751	29920975	Poised
chr17	41692376	41692600	Poised
chr17	78083704	78083928	Poised
chr17	38187875	38188099	Poised
chr17	39874584	39874808	Poised
chr17	37862352	37862576	Poised
chr17	74697004	74697228	Poised
chr17	77921556	77921780	Poised
chr17	16966268	16966492	Poised
chr17	19610878	19611102	Poised
chr17	78476375	78476599	Poised
chr12	67987605	67987829	Poised
chr17	994744	994968	Poised
chr17	4463772	4463996	Poised
chr12	112628516	112628740	Poised
chr17	47584983	47585207	Poised
chr17	60774108	60774332	Poised
chr12	110778467	110778691	Poised
chr12	52809943	52810167	Poised
chr17	71542555	71542779	Poised
chr17	8456000	8456224	Poised
chr12	106364392	106364616	Poised
chr17	77920721	77920945	Poised
chr12	115695247	115695471	Poised
chr17	37863117	37863341	Poised
chr12	123352805	123353029	Poised
chr17	80744421	80744645	Poised
chr17	76794813	76795037	Poised
chr12	48276914	48277138	Poised
chr17	79799723	79799947	Poised
chr17	79798996	79799220	Poised
chr12	120479744	120479968	Poised
chr2	20335997	20336221	Poised
chr1	110771813	110772037	Poised
chr2	64490079	64490303	Poised
chr1	171226596	171226820	Poised
chr1	234882752	234882976	Poised
chr1	6979234	6979458	Poised
chr1	17571912	17572136	Poised
chr1	226103593	226103817	Poised
chr1	30852909	30853133	Poised
chr1	3390588	3390812	Poised
chr1	228103063	228103287	Poised
chr1	145075439	145075663	Poised
chr1	205446697	205446921	Poised
chr1	1186154	1186378	Poised
chr1	2230837	2231061	Poised
chr1	12497369	12497593	Poised
chr1	20561142	20561366	Poised
chr1	41511953	41512177	Poised
chr1	48492358	48492582	Poised
chr1	205774377	205774601	Poised
chr1	206655710	206655934	Poised
chr2	182843173	182843397	Poised
chr1	32219819	32220043	Poised
chr1	33815941	33816165	Poised
chr1	162351676	162351900	Poised
chr1	226790013	226790237	Poised
chr1	22231172	22231396	Poised
chr1	161058847	161059071	Poised
chr1	6076621	6076845	Poised
chr1	9400578	9400802	Poised
chr2	128479967	128480191	Poised
chr1	22464219	22464443	Poised
chr2	129050546	129050770	Poised
chr1	27830607	27830831	Poised
chr1	31879970	31880194	Poised
chr2	174848082	174848306	Poised
chr2	235917591	235917815	Poised
chr1	37914629	37914853	Poised
chr2	19428126	19428350	Poised
chr1	62791218	62791442	Poised
chr2	20365819	20366043	Poised
chr1	182258662	182258886	Poised
chr15	40013719	40013943	Poised
chr2	23893132	23893356	Poised
chr1	228103720	228103944	Poised
chr15	79222993	79223217	Poised
chr15	40651875	40652099	Poised
chr15	56122409	56122633	Poised
chr1	7169748	7169972	Poised
chr1	19212790	19213014	Poised
chr1	20560616	20560840	Poised
chr1	40392916	40393140	Poised
chr1	11591608	11591832	Poised
chr1	31221347	31221571	Poised
chr2	37588966	37589190	Poised
chr1	201159963	201160187	Poised
chr2	41937884	41938108	Poised
chr1	227982329	227982553	Poised
chr1	228104229	228104453	Poised
chr1	1356628	1356852	Poised
chr1	3470360	3470584	Poised
chr1	10878891	10879115	Poised
chr1	151541560	151541784	Poised
chr2	161126780	161127004	Poised
chr1	41931922	41932146	Poised
chr2	217524457	217524681	Poised
chr2	65011714	65011938	Poised
chr1	177944890	177945114	Poised
chr1	6327285	6327509	Poised
chr2	120866987	120867211	Poised
chr1	205450746	205450970	Poised
chr1	47875217	47875441	Poised
chr1	62458613	62458837	Poised
chr2	9459126	9459350	Poised
chr1	31091824	31092048	Poised
chr2	43081612	43081836	Poised
chr1	17251528	17251752	Poised
chr1	228541757	228541981	Poised
chr2	174847370	174847594	Poised
chr1	31123125	31123349	Poised
chr2	218715465	218715689	Poised
chr1	3628070	3628294	Poised
chr1	85238345	85238569	Poised
chr2	42599075	42599299	Poised
chr1	3607341	3607565	Poised
chr1	6647517	6647741	Poised
chr1	42144886	42145110	Poised
chr1	38583578	38583802	Poised
chr1	44053577	44053801	Poised
chr2	97561336	97561560	Poised
chr1	233160964	233161188	Poised
chr2	109539147	109539371	Poised
chr1	26851226	26851450	Poised
chr2	129813454	129813678	Poised
chr1	9903856	9904080	Poised
chr2	19259122	19259346	Poised
chr1	3615210	3615434	Poised
chr2	43238176	43238400	Poised
chr13	50410769	50410993	Poised
chr1	3389537	3389761	Poised
chr2	74453907	74454131	Poised
chr13	96138069	96138293	Poised
chr13	110986239	110986463	Poised
chr13	102769257	102769481	Poised
chr13	110390377	110390601	Poised
chr13	42689678	42689902	Poised
chr13	25204688	25204912	Poised
chr1	109805398	109805622	Poised
chr2	232152104	232152328	Poised
chr2	95958929	95959153	Poised
chr1	228201630	228201854	Poised
chr13	40764267	40764491	Poised
chr13	31384728	31384952	Poised
chr13	114630452	114630676	Poised
chr13	109616227	109616451	Poised
chr13	20751995	20752219	Poised
chr13	114631679	114631903	Poised
chr13	108846881	108847105	Poised
chr1	6648099	6648323	Poised
chr14	94778651	94778875	Poised
chr15	60608840	60609064	Poised
chr15	79450392	79450616	Poised
chr1	3633048	3633272	Poised
chr15	60122872	60123096	Poised
chr1	27831222	27831446	Poised
chr1	9781607	9781831	Poised
chr1	9929980	9930204	Poised
chr1	68312793	68313017	Poised
chr1	17252362	17252586	Poised
chr1	40436073	40436297	Poised
chr1	3634322	3634546	Poised
chr1	40435123	40435347	Poised
chr1	16949544	16949768	Poised
chr10	49679155	49679379	Poised
chr10	65263571	65263795	Poised
chr10	122954737	122954961	Poised
chr15	22527049	22527273	Poised
chr15	31757282	31757506	Poised
chr15	101714559	101714783	Poised
chr10	128840374	128840598	Poised
chr10	30488772	30488996	Poised
chr15	68636151	68636375	Poised
chr10	24577588	24577812	Poised
chr15	74913720	74913944	Poised
chr15	86292034	86292258	Poised
chr15	72467570	72467794	Poised
chr15	63270974	63271198	Poised
chr10	64498228	64498452	Poised
chr15	66479618	66479842	Poised
chr10	73298849	73299073	Poised
chr15	101652740	101652964	Poised
chr10	106184902	106185126	Poised
chr10	126690736	126690960	Poised
chr10	130423720	130423944	Poised
chr15	63542974	63543198	Poised
chr15	22526179	22526403	Poised
chr10	120763050	120763274	Poised
chr15	85402990	85403214	Poised
chr15	99973368	99973592	Poised
chr4	16270923	16271147	Poised
chr15	41196056	41196280	Poised
chr4	119318947	119319171	Poised
chr10	98036142	98036366	Poised
chr4	152446390	152446614	Poised
chr10	73019517	73019741	Poised
chr10	76863572	76863796	Poised
chr4	153195306	153195530	Poised
chr10	103067502	103067726	Poised
chr4	145548165	145548389	Poised
chr10	103068194	103068418	Poised
chr10	104530162	104530386	Poised
chr4	75356064	75356288	Poised
chr4	103533332	103533556	Poised
chr10	134220995	134221219	Poised
chr10	8408457	8408681	Poised
chr15	71630018	71630242	Poised
chr10	80778088	80778312	Poised
chr4	58271243	58271467	Poised
chr15	64238280	64238504	Poised
chr10	123166743	123166967	Poised
chr4	7548228	7548452	Poised
chr4	9926716	9926940	Poised
chr4	132505450	132505674	Poised
chr15	89922656	89922880	Poised
chr4	7157633	7157857	Poised
chr10	77229202	77229426	Poised
chr4	7701019	7701243	Poised
chr15	31665087	31665311	Poised
chr4	7283055	7283279	Poised
chr15	22921498	22921722	Poised
chr4	140089607	140089831	Poised
chr4	4394614	4394838	Poised
chr4	7548940	7549164	Poised
chr7	100752639	100752863	Poised
chr15	79223712	79223936	Poised
chr10	115821490	115821714	Poised
chr4	8327239	8327463	Poised
chr10	79638105	79638329	Poised
chr4	185346478	185346702	Poised
chr4	3463658	3463882	Poised
chr10	94897702	94897926	Poised
chr4	10090485	10090709	Poised
chr10	125781428	125781652	Poised
chr4	152445667	152445891	Poised
chr10	121084941	121085165	Poised
chr4	38755134	38755358	Poised
chr15	75091610	75091834	Poised
chr10	116190907	116191131	Poised
chr10	126776635	126776859	Poised
chr4	3463061	3463285	Poised
chr10	80778760	80778984	Poised
chr4	7980862	7981086	Poised
chr10	81034546	81034770	Poised
chr4	8326391	8326615	Poised
chr10	111655131	111655355	Poised
chr10	111672149	111672373	Poised
chr10	73015946	73016170	Poised
chr4	154216622	154216846	Poised
chr4	1759948	1760172	Poised
chr10	116443501	116443725	Poised
chr4	1304640	1304864	Poised
chr10	118534241	118534465	Poised
chr4	7399383	7399607	Poised
chr10	85938211	85938435	Poised
chr4	8032013	8032237	Poised
chr10	82247732	82247956	Poised
chr10	75635974	75636198	Poised
chr10	92594475	92594699	Poised
chr9	34987296	34987520	Poised
chr10	126951921	126952145	Poised
chr9	111621533	111621757	Poised
chr9	117035941	117036165	Poised
chr9	117162325	117162549	Poised
chr10	73804237	73804461	Poised
chr9	139239382	139239606	Poised
chr12	132385040	132385264	Poised
chr12	57570102	57570326	Poised
chr10	105659809	105660033	Poised
chr12	56732837	56733061	Poised
chr10	73061187	73061411	Poised
chr10	120600351	120600575	Poised
chr10	34216645	34216869	Poised
chr10	73520676	73520900	Poised
chr10	49459679	49459903	Poised
chr10	99310204	99310428	Poised
chr10	103318521	103318745	Poised
chr10	11800630	11800854	Poised
chr10	124054416	124054640	Poised
chr10	79580674	79580898	Poised
chr10	73109558	73109782	Poised
chr10	76867842	76868066	Poised
chr10	81046305	81046529	Poised
chr10	5567042	5567266	Poised
chr7	416530	416754	Poised
chr7	5647671	5647895	Poised
chr7	12841912	12842136	Poised
chr7	143016164	143016388	Poised
chr7	151283567	151283791	Poised
chr7	653553	653777	Poised
chr7	26958775	26958999	Poised
chr12	54445456	54445680	Poised
chr7	47375397	47375621	Poised
chr12	6422394	6422618	Poised
chr12	50038141	50038365	Poised
chr7	148878923	148879147	Poised
chr12	109167305	109167529	Poised
chr12	31368628	31368852	Poised
chr12	57569023	57569247	Poised
chr7	40737669	40737893	Poised
chr3	40086826	40087050	Poised
chr3	42557385	42557609	Poised
chr3	49756647	49756871	Poised
chr3	52140770	52140994	Poised
chr3	118925604	118925828	Poised
chr3	133539721	133539945	Poised
chr3	155230216	155230440	Poised
chr3	169472960	169473184	Poised
chr3	196766033	196766257	Poised
chr3	4819176	4819400	Poised
chr3	155135236	155135460	Poised
chr9	34743968	34744192	Poised
chr3	31719855	31720079	Poised
chr9	129393014	129393238	Poised
chr3	46124854	46125078	Poised
chr3	47365529	47365753	Poised
chr3	50428271	50428495	Poised
chr3	123527348	123527572	Poised
chr3	133518664	133518888	Poised
chr3	168776322	168776546	Poised
chr3	193696128	193696352	Poised
chr3	15351497	15351721	Poised
chr3	49841818	49842042	Poised
chr3	14198378	14198602	Poised
chr3	194930891	194931115	Poised
chr3	59640948	59641172	Poised
chr3	133728372	133728596	Poised
chr3	134165949	134166173	Poised
chr3	11571210	11571434	Poised
chr3	142886576	142886800	Poised
chr3	122693957	122694181	Poised
chr3	126007258	126007482	Poised
chr3	42556917	42557141	Poised
chr3	52471767	52471991	Poised
chr3	172301060	172301284	Poised
chr3	127789781	127790005	Poised
chr3	10798723	10798947	Poised
chr3	15358500	15358724	Poised
chr3	62703301	62703525	Poised
chr3	75698997	75699221	Poised
chr3	129205510	129205734	Poised
chr3	155134227	155134451	Poised
chr3	53189920	53190144	Poised
chr3	134070278	134070502	Poised
chr3	50188693	50188917	Poised
chr3	52517143	52517367	Poised
chr9	130911744	130911968	Poised
chr3	37252051	37252275	Poised
chr3	127023504	127023728	Poised
chr3	51720173	51720397	Poised
chr3	156447486	156447710	Poised
chr3	13680142	13680366	Poised
chr9	129263648	129263872	Poised
chr9	133641365	133641589	Poised
chr9	138819531	138819755	Poised
chr3	182355354	182355578	Poised
chr16	521117	521341	Poised
chr3	47001444	47001668	Poised
chr9	95904199	95904423	Poised
chr9	112300060	112300284	Poised
chr9	132394074	132394298	Poised
chr9	136821757	136821981	Poised
chr9	137279471	137279695	Poised
chr9	135522407	135522631	Poised
chr9	134579186	134579410	Poised
chr9	80903770	80903994	Poised
chr3	171926461	171926685	Poised
chr9	139218061	139218285	Poised
chr9	5850964	5851188	Poised
chr3	5046617	5046841	Poised
chr9	139950050	139950274	Poised
chr3	72677752	72677976	Poised
chr9	35001423	35001647	Poised
chr3	72226208	72226432	Poised
chr3	134026820	134027044	Poised
chr9	129456909	129457133	Poised
chr9	92250456	92250680	Poised
chr9	139255503	139255727	Poised
chr9	92300670	92300894	Poised
chr9	132393232	132393456	Poised
chr9	13719612	13719836	Poised
chr9	34600477	34600701	Poised
chr9	101216167	101216391	Poised
chr9	110152520	110152744	Poised
chr9	111365089	111365313	Poised
chr9	139491775	139491999	Poised
chr9	91405031	91405255	Poised
chr9	87788245	87788469	Poised
chr9	3827690	3827914	Poised
chr9	36337774	36337998	Poised
chr9	136780919	136781143	Poised
chr9	139493452	139493676	Poised
chr9	140089210	140089434	Poised
chr9	95442616	95442840	Poised
chr9	111622396	111622620	Poised
chr9	140603354	140603578	Poised
chr9	93683689	93683913	Poised
chr9	35869640	35869864	Poised
chr9	110500815	110501039	Poised
chr9	37729880	37730104	Poised
chr9	125130424	125130648	Poised
chr9	127065599	127065823	Poised
chr9	95417505	95417729	Poised
chr9	89990003	89990227	Poised
chr9	37350537	37350761	Poised
chr9	37922745	37922969	Poised
chr9	139496270	139496494	Poised
chr9	136920622	136920846	Poised
chr9	117050224	117050448	Poised
chr9	139004559	139004783	Poised
chr9	140168382	140168606	Poised
chr9	132901730	132901954	Poised
chr9	84241083	84241307	Poised
chr9	133761199	133761423	Poised
chr9	116457411	116457635	Poised
chr9	136003078	136003302	Poised
chr9	92301608	92301832	Poised
chr9	129276247	129276471	Poised
chr9	124517300	124517524	Poised
chr9	136809663	136809887	Poised
chr8	30397901	30398125	Poised
chr8	54441760	54441984	Poised
chr8	142287053	142287277	Poised
chr8	29778394	29778618	Poised
chr8	20153070	20153294	Poised
chr8	119154686	119154910	Poised
chr8	141588062	141588286	Poised
chr8	142184454	142184678	Poised
chr8	139965635	139965859	Poised
chr8	101691555	101691779	Poised
chr8	142125400	142125624	Poised
chr8	24771865	24772089	Poised
chr8	145673339	145673563	Poised
chr8	8299473	8299697	Poised
chr8	38627475	38627699	Poised
chr8	66845899	66846123	Poised
chr8	68434920	68435144	Poised
chr7	107612477	107612701	Poised
chr7	127907518	127907742	Poised
chr8	17612576	17612800	Poised
chr7	2146380	2146604	Poised
chr7	45073264	45073488	Poised
chr7	135368990	135369214	Poised
chr7	93697007	93697231	Poised
chr7	70064677	70064901	Poised
chr7	73474595	73474819	Poised
chr7	101241906	101242130	Poised
chr7	50876067	50876291	Poised
chr7	128533628	128533852	Poised
chr7	44263776	44264000	Poised
chr7	47445739	47445963	Poised
chr8	98942146	98942370	Poised
chr7	44303469	44303693	Poised
chr8	145079914	145080138	Poised
chr7	629820	630044	Poised
chr7	984812	985036	Poised
chr8	145536222	145536446	Poised
chr8	10939380	10939604	Poised
chr7	107613305	107613529	Poised
chr8	22256607	22256831	Poised
chr7	985621	985845	Poised
chr7	155098519	155098743	Poised
chr8	10555908	10556132	Poised
chr7	530591	530815	Poised
chr7	2680326	2680550	Poised
chr8	22515319	22515543	Poised
chr7	1926197	1926421	Poised
chr8	49777249	49777473	Poised
chr7	135020080	135020304	Poised
chr14	101000506	101000730	Poised
chr14	88335625	88335849	Poised
chr7	149414597	149414821	Poised
chr7	82005	82229	Poised
chr7	2147065	2147289	Poised
chr7	155495704	155495928	Poised
chr7	535640	535864	Poised
chr7	42136979	42137203	Poised
chr7	155581684	155581908	Poised
chr7	1115857	1116081	Poised
chr7	536389	536613	Poised
chr7	1116494	1116718	Poised
chr7	128532639	128532863	Poised
chr7	1599150	1599374	Poised
chr7	1599859	1600083	Poised
chr7	431199	431423	Poised
chr6	14671189	14671413	Poised
chr6	21870455	21870679	Poised
chr6	155599666	155599890	Poised
chr6	106211786	106212010	Poised
chr6	5112352	5112576	Poised
chr14	99423861	99424085	Poised
chr6	51930111	51930335	Poised
chr14	100616368	100616592	Poised
chr6	151373735	151373959	Poised
chr6	35012701	35012925	Poised
chr14	75102739	75102963	Poised
chr6	44052276	44052500	Poised
chr14	33063657	33063881	Poised
chr6	32742986	32743210	Poised
chr6	37751851	37752075	Poised
chr14	99502058	99502282	Poised
chr6	41665860	41666084	Poised
chr14	93559482	93559706	Poised
chr6	7672842	7673066	Poised
chr14	105253050	105253274	Poised
chr6	108876936	108877160	Poised
chr14	51974688	51974912	Poised
chr6	166883576	166883800	Poised
chr6	11223184	11223408	Poised
chr6	41121557	41121781	Poised
chr14	74238277	74238501	Poised
chr6	112059203	112059427	Poised
chr6	119861762	119861986	Poised
chr6	137479138	137479362	Poised
chr14	103979728	103979952	Poised
chr14	77404178	77404402	Poised
chr14	77590348	77590572	Poised
chr14	103006216	103006440	Poised
chr2	131668633	131668857	Poised
chr14	97250452	97250676	Poised
chr14	100617138	100617362	Poised
chr2	43152209	43152433	Poised
chr2	96812047	96812271	Poised
chr2	220150510	220150734	Poised
chr2	239176467	239176691	Poised
chr2	60727315	60727539	Poised
chr2	73482181	73482405	Poised
chr2	129131564	129131788	Poised
chr2	238782659	238782883	Poised
chr2	74219021	74219245	Poised
chr2	122785496	122785720	Poised
chr2	217529743	217529967	Poised
chr2	131639256	131639480	Poised
chr2	131669333	131669557	Poised
chr14	105215472	105215696	Poised
chr14	105670724	105670948	Poised
chr2	220151145	220151369	Poised
chr2	220325437	220325661	Poised
chr2	238804575	238804799	Poised
chr14	75056344	75056568	Poised
chr2	129059263	129059487	Poised
chr2	46137373	46137597	Poised
chr2	235916832	235917056	Poised
chr14	105965475	105965699	Poised
chr14	103291673	103291897	Poised
chr14	103024053	103024277	Poised
chr2	236949336	236949560	Poised
chr14	23606985	23607209	Poised
chr14	105966224	105966448	Poised
chr2	129058723	129058947	Poised
chr14	104048602	104048826	Poised
chr14	105349027	105349251	Poised
chr2	217530411	217530635	Poised
chr14	103453095	103453319	Poised
chr14	105631623	105631847	Poised
chr14	105338708	105338932	Poised
chr14	105585945	105586169	Poised
chr2	28677040	28677264	Poised
chr14	73011529	73011753	Poised
chr2	1709216	1709440	Poised
chr14	103978916	103979140	Poised
chr14	104334334	104334558	Poised
chr2	46613043	46613267	Poised
chr2	85484711	85484935	Poised
chr2	240271197	240271421	Poised
chr2	70843658	70843882	Poised
chr20	3075939	3076163	Poised
chr20	18707586	18707810	Poised
chr20	19909548	19909772	Poised
chr20	34839858	34840082	Poised
chr20	35214312	35214536	Poised
chr20	36393366	36393590	Poised
chr20	44146631	44146855	Poised
chr20	55384332	55384556	Poised
chr20	47846811	47847035	Poised
chr20	58570269	58570493	Poised
chr20	2112698	2112922	Poised
chr20	39786553	39786777	Poised
chr20	49472515	49472739	Poised
chr20	1921706	1921930	Poised
chr20	55383501	55383725	Poised
chr20	58698363	58698587	Poised
chr20	33515030	33515254	Poised
chr20	824326	824550	Poised
chr20	49204150	49204374	Poised
chr20	35450462	35450686	Poised
chr20	4425847	4426071	Poised
chr20	60892229	60892453	Poised
chr14	105564165	105564389	Poised
chr11	5307564	5307788	Poised
chr20	61887703	61887927	Poised
chr11	20032430	20032654	Poised
chr11	68941287	68941511	Poised
chr11	77217073	77217297	Poised
chr11	92567222	92567446	Poised
chr11	108570174	108570398	Poised
chr20	49482094	49482318	Poised
chr20	58562610	58562834	Poised
chr11	70371097	70371321	Poised
chr20	17592368	17592592	Poised
chr11	69214148	69214372	Poised
chr11	133804915	133805139	Poised
chr20	55379929	55380153	Poised
chr20	46445899	46446123	Poised
chr11	22488858	22489082	Poised
chr11	44703033	44703257	Poised
chr11	57047843	57048067	Poised
chr11	58426236	58426460	Poised
chr20	61002297	61002521	Poised
chr20	23080679	23080903	Poised
chr20	60725330	60725554	Poised
chr20	25186522	25186746	Poised
chr20	46294484	46294708	Poised
chr20	56233309	56233533	Poised
chr20	60258450	60258674	Poised
chr20	36023122	36023346	Poised
chr11	87314959	87315183	Poised
chr11	95232203	95232427	Poised
chr11	19890735	19890959	Poised
chr11	95432765	95432989	Poised
chr20	62165700	62165924	Poised
chr11	113234786	113235010	Poised
chr11	128401630	128401854	Poised
chr11	61548389	61548613	Poised
chr11	67016342	67016566	Poised
chr11	78756926	78757150	Poised
chr11	69213433	69213657	Poised
chr11	11288401	11288625	Poised
chr11	64310043	64310267	Poised
chr11	78512718	78512942	Poised
chr11	78955236	78955460	Poised
chr11	78879331	78879555	Poised
chr11	2825062	2825286	Poised
chr11	11443876	11444100	Poised
chr11	64451652	64451876	Poised
chr11	64951596	64951820	Poised
chr11	113233973	113234197	Poised
chr11	78427149	78427373	Poised
chr11	1081795	1082019	Poised
chr11	1082792	1083016	Poised
chr11	2278658	2278882	Poised
chr11	3151732	3151956	Poised
chr11	4080352	4080576	Poised
chr11	8358260	8358484	Poised
chr11	16939788	16940012	Poised
chr1	162351047	162351271	Poised
chr1	152163573	152163797	Poised
chr11	57414438	57414662	Poised
chr11	118512284	118512508	Poised
chr11	133904486	133904710	Poised
chr11	78956081	78956305	Poised
chr1	3381748	3381972	Poised
chr1	25520651	25520875	Poised
chr1	41921570	41921794	Poised
chr1	48361009	48361233	Poised
chr1	91852706	91852930	Poised
chr11	130048682	130048906	Poised
chr11	133894933	133895157	Poised
chr1	27951280	27951504	Poised
chr11	12074272	12074496	Poised
chr11	133797985	133798209	Poised
chr11	2278035	2278259	Poised
chr11	72434967	72435191	Poised
chr11	125282050	125282274	Poised
chr11	67015398	67015622	Poised
chr11	70449310	70449534	Poised
chr11	119289012	119289236	Poised
chr11	63729660	63729884	Poised
chr11	66795125	66795349	Poised
chr11	66646546	66646770	Poised
chr11	11444570	11444794	Poised
chr11	65360626	65360850	Poised
chr1	55009103	55009327	Poised
chr11	61048263	61048487	Poised
chr1	160378142	160378366	Poised
chr1	182156100	182156324	Poised
chr1	155912047	155912271	Poised
chr1	40399499	40399723	Poised
chr1	20682881	20683105	Poised
chr1	35236779	35237003	Poised
chr1	48261994	48262218	Poised
chr1	49140835	49141059	Poised
chr1	113305299	113305523	Poised
chr1	116358056	116358280	Poised
chr1	152924724	152924948	Poised
chr1	177818084	177818308	Poised
chr1	180555697	180555921	Poised
chr1	24446508	24446732	Poised
chr1	11199443	11199667	Poised
chr1	24447010	24447234	Poised
chr6	170501503	170501727	Poised
chr6	30894260	30894484	Poised
chr6	33719552	33719776	Poised
chr1	29575304	29575528	Poised
chr6	56222084	56222308	Poised
chr6	43097354	43097578	Poised
chr6	43083926	43084150	Poised
chr6	158794150	158794374	Poised
chr6	44168682	44168906	Poised
chr6	47172271	47172495	Poised
chr6	75642246	75642470	Poised
chr6	160800019	160800243	Poised
chr6	161559008	161559232	Poised
chr6	25448733	25448957	Poised
chr6	38767022	38767246	Poised
chr6	150437420	150437644	Poised
chr6	31686489	31686713	Poised
chr1	56529889	56530113	Poised
chr6	170467937	170468161	Poised
chr6	33802497	33802721	Poised
chr1	153329804	153330028	Poised
chr1	158124430	158124654	Poised
chr6	119558485	119558709	Poised
chr6	14717393	14717617	Poised
chr1	64729425	64729649	Poised
chr6	134378931	134379155	Poised
chr6	170341178	170341402	Poised
chr6	4281664	4281888	Poised
chr6	170753968	170754192	Poised
chr1	3597574	3597798	Poised
chr1	10950756	10950980	Poised
chr6	37045485	37045709	Poised
chr1	16723527	16723751	Poised
chr1	42083751	42083975	Poised
chr6	31685756	31685980	Poised
chr1	117264717	117264941	Poised
chr8	131321822	131322046	Poised
chr1	181014382	181014606	Poised
chr8	9083068	9083292	Poised
chr6	37051461	37051685	Poised
chr8	28515481	28515705	Poised
chr6	30890694	30890918	Poised
chr6	155534781	155535005	Poised
chr6	33712776	33713000	Poised
chr6	167034324	167034548	Poised
chr8	145244477	145244701	Poised
chr6	1637108	1637332	Poised
chr1	1268170	1268394	Poised
chr1	2230242	2230466	Poised
chr8	34880826	34881050	Poised
chr6	2434670	2434894	Poised
chr8	143897577	143897801	Poised
chr8	1886067	1886291	Poised
chr8	41142081	41142305	Poised
chr8	22491482	22491706	Poised
chr1	21901018	21901242	Poised
chr1	32093266	32093490	Poised
chr1	48491779	48492003	Poised
chr1	116256753	116256977	Poised
chr1	120229043	120229267	Poised
chr8	144960137	144960361	Poised
chr8	134780537	134780761	Poised
chr8	95704856	95705080	Poised
chr8	143869975	143870199	Poised
chr3	75698283	75698507	Poised
chr8	10556594	10556818	Poised
chr1	183181957	183182181	Poised
chr3	50640482	50640706	Poised
chr1	205245447	205245671	Poised
chr1	228605807	228606031	Poised
chr8	142288844	142289068	Poised
chr1	28455476	28455700	Poised
chr8	145579369	145579593	Poised
chr1	111777173	111777397	Poised
chr1	2425190	2425414	Poised
chr1	9912283	9912507	Poised
chr1	17592015	17592239	Poised
chr1	20682002	20682226	Poised
chr1	44344744	44344968	Poised
chr1	203122708	203122932	Poised
chr1	234176941	234177165	Poised
chr1	26868142	26868366	Poised
chrX	93655958	93656182	Poised
chrX	12627804	12628028	Poised
chrX	41250802	41251026	Poised
chrX	47038439	47038663	Poised
chr1	10864675	10864899	Poised
chr1	19324536	19324760	Poised
chr1	20492158	20492382	Poised
chrX	13895065	13895289	Poised
chr1	28462856	28463080	Poised
chr1	32104806	32105030	Poised
chr1	42269196	42269420	Poised
chr1	95341111	95341335	Poised
chr3	133538391	133538615	Poised
chr1	177817484	177817708	Poised
chr3	13664423	13664647	Poised
chr3	43300845	43301069	Poised
chr1	206656276	206656500	Poised
chr3	48264997	48265221	Poised
chr1	20492838	20493062	Poised
chr1	167585873	167586097	Poised
chr1	25899840	25900064	Poised
chr1	1838832	1839056	Poised
chr3	52039393	52039617	Poised
chr16	2220061	2220285	Poised
chr16	10954083	10954307	Poised
chr1	19361213	19361437	Poised
chr3	13567887	13568111	Poised
chr21	40406249	40406473	Poised
chr21	41627349	41627573	Poised
chr21	46173370	46173594	Poised
chr21	37007350	37007574	Poised
chr21	27353318	27353542	Poised
chr21	36364988	36365212	Poised
chr21	40357092	40357316	Poised
chr21	46868123	46868347	Poised
chr21	38091527	38091751	Poised
chr21	44790333	44790557	Poised
chr21	46172694	46172918	Poised
chr21	44806961	44807185	Poised
chr21	46129460	46129684	Poised
chr21	35930940	35931164	Poised
chr21	35954653	35954877	Poised
chr21	45345477	45345701	Poised
chr21	44721324	44721548	Poised
chr21	42588572	42588796	Poised
chr21	48083269	48083493	Poised
chr21	45110936	45111160	Poised
chr21	43197735	43197959	Poised
chr21	45574990	45575214	Poised
chr21	46184988	46185212	Poised
chr21	46278421	46278645	Poised
chr21	42404176	42404400	Poised
chr21	44872147	44872371	Poised
chr21	46823430	46823654	Poised
chr21	47965907	47966131	Poised
chr21	47300735	47300959	Poised
chr21	47965169	47965393	Poised
chr21	46185962	46186186	Poised
chr2	96812632	96812856	Poised
chr2	129819185	129819409	Poised
chr1	19722839	19723063	Poised
chr2	233756538	233756762	Poised
chr2	11095596	11095820	Poised
chr2	20390006	20390230	Poised
chr1	43208750	43208974	Poised
chr1	54633839	54634063	Poised
chr2	49072211	49072435	Poised
chr2	112398442	112398666	Poised
chr2	119479241	119479465	Poised
chr2	26927534	26927758	Poised
chr2	43081007	43081231	Poised
chr2	74220963	74221187	Poised
chr2	4910087	4910311	Poised
chr2	20760974	20761198	Poised
chr2	23786739	23786963	Poised
chr2	38402278	38402502	Poised
chr2	43151033	43151257	Poised
chr2	217411514	217411738	Poised
chr2	219748750	219748974	Poised
chr2	45902861	45903085	Poised
chr2	46146565	46146789	Poised
chr2	216474443	216474667	Poised
chr2	221651353	221651577	Poised
chr2	241454036	241454260	Poised
chr2	242501619	242501843	Poised
chr2	25878587	25878811	Poised
chr2	237584113	237584337	Poised
chr2	11130704	11130928	Poised
chr2	11511501	11511725	Poised
chr2	23786138	23786362	Poised
chr2	62652063	62652287	Poised
chr2	221650606	221650830	Poised
chr2	172288433	172288657	Poised
chr2	47007117	47007341	Poised
chr2	220402114	220402338	Poised
chr2	233187618	233187842	Poised
chr2	238025959	238026183	Poised
chr2	46425741	46425965	Poised
chr2	232566118	232566342	Poised
chr7	2209870	2210094	Poised
chr7	5646985	5647209	Poised
chr7	30443368	30443592	Poised
chr7	77023343	77023567	Poised
chr7	135354873	135355097	Poised
chr7	148868990	148869214	Poised
chr7	46259390	46259614	Poised
chr7	47410343	47410567	Poised
chr7	155754293	155754517	Poised
chr7	630778	631002	Poised
chr7	28215093	28215317	Poised
chr7	78927139	78927363	Poised
chr16	11276063	11276287	Poised
chr16	25580787	25581011	Poised
chr16	67578487	67578711	Poised
chr16	68105895	68106119	Poised
chr16	68525341	68525565	Poised
chr16	69515974	69516198	Poised
chr16	81730144	81730368	Poised
chr16	85810967	85811191	Poised
chr16	88751875	88752099	Poised
chr16	48571076	48571300	Poised
chr16	51573440	51573664	Poised
chr16	56357782	56358006	Poised
chr16	62275218	62275442	Poised
chr16	70516426	70516650	Poised
chr16	745567	745791	Poised
chr16	11306765	11306989	Poised
chr16	85123484	85123708	Poised
chr16	85388917	85389141	Poised
chr16	89418813	89419037	Poised
chr16	13210018	13210242	Poised
chr16	65693370	65693594	Poised
chr16	75313372	75313596	Poised
chr16	81962378	81962602	Poised
chr16	85160328	85160552	Poised
chr16	75511079	75511303	Poised
chr16	50959288	50959512	Poised
chr16	67495865	67496089	Poised
chr16	1478271	1478495	Poised
chr16	51360551	51360775	Poised
chr16	23091193	23091417	Poised
chr16	89449909	89450133	Poised
chr16	73021070	73021294	Poised
chr16	89470486	89470710	Poised
chr16	89929942	89930166	Poised
chr16	23504539	23504763	Poised
chr16	57687858	57688082	Poised
chr16	74763928	74764152	Poised
chr16	85419023	85419247	Poised
chr16	85122959	85123183	Poised
chr16	11274643	11274867	Poised
chr6	2434212	2434436	Poised
chr16	70509372	70509596	Poised
chr5	112680644	112680868	Poised
chr5	135449876	135450100	Poised
chr5	136958340	136958564	Poised
chr5	66462415	66462639	Poised
chr5	54873488	54873712	Poised
chr5	67547562	67547786	Poised
chr5	132571594	132571818	Poised
chr5	3456571	3456795	Poised
chr5	43363572	43363796	Poised
chr5	135029356	135029580	Poised
chr5	127303968	127304192	Poised
chr5	133446555	133446779	Poised
chr16	14464099	14464323	Poised
chr5	77834506	77834730	Poised
chr5	135041373	135041597	Poised
chr5	139243263	139243487	Poised
chr5	168783304	168783528	Poised
chr5	108209348	108209572	Poised
chr16	85186108	85186332	Poised
chr16	88822333	88822557	Poised
chr16	67247170	67247394	Poised
chr16	89216820	89217044	Poised
chr16	4710053	4710277	Poised
chr5	73253642	73253866	Poised
chr5	111815452	111815676	Poised
chr16	75520359	75520583	Poised
chr5	135443759	135443983	Poised
chr16	49005356	49005580	Poised
chr5	136957552	136957776	Poised
chr16	13262436	13262660	Poised
chr5	157039568	157039792	Poised
chr5	177666202	177666426	Poised
chr16	22326375	22326599	Poised
chr16	67559646	67559870	Poised
chr5	176249626	176249850	Poised
chr16	67995240	67995464	Poised
chr16	88331084	88331308	Poised
chr16	70715268	70715492	Poised
chr16	22634773	22634997	Poised
chr5	138853701	138853925	Poised
chr16	56369183	56369407	Poised
chr16	75511649	75511873	Poised
chr16	85320598	85320822	Poised
chr16	88945759	88945983	Poised
chr16	48569971	48570195	Poised
chr16	88331754	88331978	Poised
chr16	75512483	75512707	Poised
chr16	2281585	2281809	Poised
chr5	176248720	176248944	Poised
chr16	30124506	30124730	Poised
chr16	66311687	66311911	Poised
chr5	132758973	132759197	Poised
chr5	142047398	142047622	Poised
chr16	671822	672046	Poised
chr16	85668916	85669140	Poised
chr5	159265063	159265287	Poised
chr5	73252989	73253213	Poised
chr11	115493952	115494176	Poised
chr5	132621640	132621864	Poised
chr5	109018071	109018295	Poised
chr11	119716122	119716346	Poised
chr16	89457687	89457911	Poised
chr16	4424905	4425129	Poised
chr5	861682	861906	Poised
chr5	132706599	132706823	Poised
chr5	141245376	141245600	Poised
chr11	117947817	117948041	Poised
chr11	1767314	1767538	Poised
chr5	61379277	61379501	Poised
chr11	69191806	69192030	Poised
chr11	114025832	114026056	Poised
chr5	2780735	2780959	Poised
chr5	175972724	175972948	Poised
chr5	180231293	180231517	Poised
chr12	125062859	125063083	Poised
chr12	2450827	2451051	Poised
chr12	106365161	106365385	Poised
chr12	2238076	2238300	Poised
chr12	3487744	3487968	Poised
chr12	57379916	57380140	Poised
chr12	104452441	104452665	Poised
chr12	105709322	105709546	Poised
chr12	125102609	125102833	Poised
chr12	63695984	63696208	Poised
chr12	68314699	68314923	Poised
chr12	110809283	110809507	Poised
chr12	48176252	48176476	Poised
chr12	32657231	32657455	Poised
chr12	48251953	48252177	Poised
chr12	107689938	107690162	Poised
chr12	107954287	107954511	Poised
chr12	106376974	106377198	Poised
chr12	6855218	6855442	Poised
chr19	34311709	34311933	Active
chr19	55986568	55986792	Active
chr19	14637147	14637371	Active
chr19	35600820	35601044	Active
chr19	51436082	51436306	Active
chr19	46084601	46084825	Active
chr19	34310743	34310967	Active
chr19	6102517	6102741	Active
chr19	4518829	4519053	Active
chr19	42555399	42555623	Active
chr19	51512405	51512629	Active
chr19	39328738	39328962	Active
chr19	57813892	57814116	Active
chr19	31821176	31821400	Active
chr19	42556787	42557011	Active
chr22	24974289	24974513	Active
chr22	32079505	32079729	Active
chr22	18543926	18544150	Active
chr22	38395076	38395300	Active
chr22	32080028	32080252	Active
chr22	18545693	18545917	Active
chr22	31343539	31343763	Active
chr22	25372522	25372746	Active
chr22	25510318	25510542	Active
chr22	25372967	25373191	Active
chr22	32078748	32078972	Active
chr22	46922184	46922408	Active
chr22	32043857	32044081	Active
chr22	22424291	22424515	Active
chr22	41994989	41995213	Active
chr22	31342760	31342984	Active
chr22	33382467	33382691	Active
chr17	79039280	79039504	Active
chr18	43622202	43622426	Active
chr18	61441626	61441850	Active
chr18	74172169	74172393	Active
chr18	7871301	7871525	Active
chr18	24040311	24040535	Active
chr18	24041218	24041442	Active
chr18	56534162	56534386	Active
chr18	42747023	42747247	Active
chr18	7415862	7416086	Active
chr18	51676241	51676465	Active
chr18	24068962	24069186	Active
chr18	28626212	28626436	Active
chr18	49141956	49142180	Active
chr18	9657711	9657935	Active
chr18	61094272	61094496	Active
chr18	71313699	71313923	Active
chr18	42983425	42983649	Active
chr17	10525681	10525905	Active
chr17	78875828	78876052	Active
chr17	80833053	80833277	Active
chr18	57329393	57329617	Active
chr17	39955783	39956007	Active
chr18	24067060	24067284	Active
chr18	48663763	48663987	Active
chr17	74577028	74577252	Active
chr18	108187	108411	Active
chr18	47375318	47375542	Active
chr18	23316777	23317001	Active
chr16	75519562	75519786	Active
chr16	22636083	22636307	Active
chr18	47623521	47623745	Active
chr17	74594170	74594394	Active
chr16	4974816	4975040	Active
chr16	22626313	22626537	Active
chr17	71330970	71331194	Active
chr17	30897079	30897303	Active
chr18	47376373	47376597	Active
chr18	45920150	45920374	Active
chr18	22146705	22146929	Active
chr16	31141795	31142019	Active
chr18	38724958	38725182	Active
chr18	73120143	73120367	Active
chr16	85751047	85751271	Active
chr18	61272442	61272666	Active
chr18	3984444	3984668	Active
chr16	67438199	67438423	Active
chr18	77722909	77723133	Active
chr16	643025	643249	Active
chr16	68700200	68700424	Active
chr13	34207813	34208037	Active
chr13	34877062	34877286	Active
chr18	61498832	61499056	Active
chr18	41922443	41922667	Active
chr18	77721849	77722073	Active
chr18	20493265	20493489	Active
chr18	45919062	45919286	Active
chr18	66096830	66097054	Active
chr18	109200	109424	Active
chr18	38904572	38904796	Active
chr18	77937698	77937922	Active
chr15	63148714	63148938	Active
chr15	58471907	58472131	Active
chr15	80873319	80873543	Active
chr15	101609948	101610172	Active
chr15	90056808	90057032	Active
chr15	58524375	58524599	Active
chr13	74041099	74041323	Active
chr13	52986333	52986557	Active
chr15	98698437	98698661	Active
chr13	52131662	52131886	Active
chr13	74002954	74003178	Active
chr12	66351778	66352002	Active
chr12	59471793	59472017	Active
chr17	78874566	78874790	Active
chr12	47096006	47096230	Active
chr12	127611101	127611325	Active
chr17	17676943	17677167	Active
chr12	47660778	47661002	Active
chr12	116756823	116757047	Active
chr17	62307665	62307889	Active
chr17	70657086	70657310	Active
chr17	43121171	43121395	Active
chr17	64651616	64651840	Active
chr17	80259270	80259494	Active
chr17	2081017	2081241	Active
chr17	31439480	31439704	Active
chr17	16999421	16999645	Active
chr17	70618382	70618606	Active
chr17	632751	632975	Active
chr17	27950202	27950426	Active
chr17	77223930	77224154	Active
chr17	39928301	39928525	Active
chr17	62308754	62308978	Active
chr17	70619374	70619598	Active
chr17	27543203	27543427	Active
chr17	59552475	59552699	Active
chr17	80793692	80793916	Active
chr12	4108221	4108445	Active
chr12	110808271	110808495	Active
chr17	39896266	39896490	Active
chr12	48257694	48257918	Active
chr17	79055625	79055849	Active
chr12	68313788	68314012	Active
chr17	15562312	15562536	Active
chr17	39895600	39895824	Active
chr17	80832086	80832310	Active
chr17	76396753	76396977	Active
chr1	209990372	209990596	Active
chr1	39680688	39680912	Active
chr1	232065606	232065830	Active
chr1	31898606	31898830	Active
chr2	118873693	118873917	Active
chr1	62072811	62073035	Active
chr2	133025153	133025377	Active
chr1	234641235	234641459	Active
chr2	201488986	201489210	Active
chr2	219609900	219610124	Active
chr2	70797937	70798161	Active
chr2	102602561	102602785	Active
chr1	10958673	10958897	Active
chr1	112603961	112604185	Active
chr2	113483608	113483832	Active
chr1	201444795	201445019	Active
chr15	95769606	95769830	Active
chr1	6427420	6427644	Active
chr15	31630738	31630962	Active
chr1	207248151	207248375	Active
chr2	63964227	63964451	Active
chr1	226845300	226845524	Active
chr2	225746672	225746896	Active
chr1	236096817	236097041	Active
chr2	230227743	230227967	Active
chr1	152925659	152925883	Active
chr2	28599867	28600091	Active
chr2	121930189	121930413	Active
chr2	131774313	131774537	Active
chr1	161044054	161044278	Active
chr1	152732092	152732316	Active
chr1	16091506	16091730	Active
chr2	20435452	20435676	Active
chr2	28600775	28600999	Active
chr1	15346836	15347060	Active
chr2	20292132	20292356	Active
chr1	8087009	8087233	Active
chr1	151996104	151996328	Active
chr1	209983441	209983665	Active
chr2	239636504	239636728	Active
chr2	240270234	240270458	Active
chr1	44379392	44379616	Active
chr2	7833201	7833425	Active
chr2	64538475	64538699	Active
chr1	43488205	43488429	Active
chr1	44131953	44132177	Active
chr2	70833803	70834027	Active
chr1	152878131	152878355	Active
chr1	234668468	234668692	Active
chr2	210552426	210552650	Active
chr1	153499196	153499420	Active
chr2	159750051	159750275	Active
chr2	20290846	20291070	Active
chr13	80221154	80221378	Active
chr13	111072457	111072681	Active
chr13	45943319	45943543	Active
chr13	52988538	52988762	Active
chr2	105911267	105911491	Active
chr2	38323826	38324050	Active
chr14	85904080	85904304	Active
chr1	33470715	33470939	Active
chr1	151995525	151995749	Active
chr1	10694420	10694644	Active
chr1	19265607	19265831	Active
chr1	35245460	35245684	Active
chr1	2066401	2066625	Active
chr1	94455117	94455341	Active
chr1	2067421	2067645	Active
chr1	2359603	2359827	Active
chr1	6428741	6428965	Active
chr10	5530975	5531199	Active
chr10	120232312	120232536	Active
chr10	124124203	124124427	Active
chr10	34186942	34187166	Active
chr15	71372669	71372893	Active
chr15	101899650	101899874	Active
chr15	59659661	59659885	Active
chr15	66754039	66754263	Active
chr15	98708601	98708825	Active
chr10	101415473	101415697	Active
chr15	31642996	31643220	Active
chr10	99477963	99478187	Active
chr15	95219973	95220197	Active
chr10	123082499	123082723	Active
chr10	128613194	128613418	Active
chr10	106110459	106110683	Active
chr10	124122650	124122874	Active
chr15	31644564	31644788	Active
chr10	101908913	101909137	Active
chr10	101690163	101690387	Active
chr4	159380905	159381129	Active
chr4	38131116	38131340	Active
chr4	74542339	74542563	Active
chr10	79579550	79579774	Active
chr15	68560337	68560561	Active
chr10	70805813	70806037	Active
chr4	40291955	40292179	Active
chr15	59575408	59575632	Active
chr4	119207597	119207821	Active
chr4	100632851	100633075	Active
chr10	91810859	91811083	Active
chr4	1323202	1323426	Active
chr15	71335205	71335429	Active
chr4	185668517	185668741	Active
chr10	124269149	124269373	Active
chr10	126412179	126412403	Active
chr4	57937209	57937433	Active
chr15	72461710	72461934	Active
chr4	3487617	3487841	Active
chr10	105846302	105846526	Active
chr15	99212933	99213157	Active
chr4	22474283	22474507	Active
chr15	66753066	66753290	Active
chr10	112622585	112622809	Active
chr4	78094138	78094362	Active
chr15	71629403	71629627	Active
chr7	104827129	104827353	Active
chr4	171164557	171164781	Active
chr10	84741331	84741555	Active
chr4	153943561	153943785	Active
chr4	78124437	78124661	Active
chr4	185250176	185250400	Active
chr15	86307074	86307298	Active
chr10	6535005	6535229	Active
chr4	5637115	5637339	Active
chr4	10291257	10291481	Active
chr4	73185005	73185229	Active
chr4	5775656	5775880	Active
chr4	184277560	184277784	Active
chr10	126321014	126321238	Active
chr10	105632405	105632629	Active
chr4	38102540	38102764	Active
chr4	10024750	10024974	Active
chr10	90237216	90237440	Active
chr10	76967374	76967598	Active
chr4	7895651	7895875	Active
chr4	8207520	8207744	Active
chr4	5774613	5774837	Active
chr9	3887458	3887682	Active
chr9	89598003	89598227	Active
chr10	92609627	92609851	Active
chr10	122828388	122828612	Active
chr10	122837574	122837798	Active
chr10	120262012	120262236	Active
chr9	117797599	117797823	Active
chr9	21615564	21615788	Active
chr9	132899920	132900144	Active
chr9	22104186	22104410	Active
chr10	124270447	124270671	Active
chr10	105436290	105436514	Active
chr10	126336806	126337030	Active
chr10	122838762	122838986	Active
chr10	126320405	126320629	Active
chr10	73768102	73768326	Active
chr10	105631575	105631799	Active
chr7	77021999	77022223	Active
chr7	134877417	134877641	Active
chr12	52785523	52785747	Active
chr12	26441451	26441675	Active
chr7	104859540	104859764	Active
chr7	134977194	134977418	Active
chr12	52887565	52887789	Active
chr12	110783608	110783832	Active
chr12	52974480	52974704	Active
chr7	41287715	41287939	Active
chr7	106064583	106064807	Active
chr12	109208308	109208532	Active
chr12	110782554	110782778	Active
chr3	156478955	156479179	Active
chr3	111448610	111448834	Active
chr3	10812896	10813120	Active
chr3	11755242	11755466	Active
chr3	69252620	69252844	Active
chr3	99721206	99721430	Active
chr3	141548333	141548557	Active
chr3	159600166	159600390	Active
chr3	128512580	128512804	Active
chr3	111328640	111328864	Active
chr9	3888472	3888696	Active
chr3	37895532	37895756	Active
chr3	45036062	45036286	Active
chr3	42170897	42171121	Active
chr3	112968415	112968639	Active
chr9	656173	656397	Active
chr3	194050938	194051162	Active
chr9	117550977	117551201	Active
chr9	37412363	37412587	Active
chr9	22257734	22257958	Active
chr3	58200875	58201099	Active
chr3	72386439	72386663	Active
chr3	52072469	52072693	Active
chr9	84969006	84969230	Active
chr9	119619077	119619301	Active
chr9	137298508	137298732	Active
chr9	31167539	31167763	Active
chr9	93733518	93733742	Active
chr9	135506163	135506387	Active
chr9	117354172	117354396	Active
chr9	21811969	21812193	Active
chr9	15307469	15307693	Active
chr9	115915923	115916147	Active
chr9	21689537	21689761	Active
chr9	137299470	137299694	Active
chr9	112211292	112211516	Active
chr9	93705381	93705605	Active
chr9	112319168	112319392	Active
chr9	129556011	129556235	Active
chr9	136747915	136748139	Active
chr9	130297733	130297957	Active
chr9	95485023	95485247	Active
chr9	97865023	97865247	Active
chr9	95500268	95500492	Active
chr8	124674921	124675145	Active
chr8	51100968	51101192	Active
chr8	128609076	128609300	Active
chr8	128047377	128047601	Active
chr8	25075881	25076105	Active
chr8	141728329	141728553	Active
chr8	53730597	53730821	Active
chr8	74473811	74474035	Active
chr8	125869536	125869760	Active
chr8	129285744	129285968	Active
chr7	141724777	141725001	Active
chr7	104602875	104603099	Active
chr7	135362997	135363221	Active
chr7	127805152	127805376	Active
chr7	150176820	150177044	Active
chr7	106126448	106126672	Active
chr8	18775576	18775800	Active
chr7	36894784	36895008	Active
chr8	123580370	123580594	Active
chr8	125667926	125668150	Active
chr7	137564576	137564800	Active
chr7	127663111	127663335	Active
chr7	36835499	36835723	Active
chr7	100463454	100463678	Active
chr7	113276216	113276440	Active
chr7	123397763	123397987	Active
chr8	99405472	99405696	Active
chr8	135790997	135791221	Active
chr7	54248093	54248317	Active
chr8	125861138	125861362	Active
chr8	128351540	128351764	Active
chr7	137671631	137671855	Active
chr7	40854684	40854908	Active
chr7	80704002	80704226	Active
chr7	134861355	134861579	Active
chr7	129912699	129912923	Active
chr7	26126707	26126931	Active
chr7	55640506	55640730	Active
chr7	134128908	134129132	Active
chr7	30203726	30203950	Active
chr7	27163312	27163536	Active
chr7	105699218	105699442	Active
chr7	20381172	20381396	Active
chr6	158424745	158424969	Active
chr6	47668701	47668925	Active
chr14	32813512	32813736	Active
chr14	59822041	59822265	Active
chr6	56200090	56200314	Active
chr6	2793571	2793795	Active
chr6	2811280	2811504	Active
chr14	64526316	64526540	Active
chr14	100574109	100574333	Active
chr14	50549596	50549820	Active
chr14	70161906	70162130	Active
chr6	134609171	134609395	Active
chr6	143608015	143608239	Active
chr6	35369590	35369814	Active
chr6	12577235	12577459	Active
chr6	43065396	43065620	Active
chr6	106175544	106175768	Active
chr14	70447985	70448209	Active
chr14	70477541	70477765	Active
chr6	111894644	111894868	Active
chr6	138775925	138776149	Active
chr14	55125303	55125527	Active
chr14	96691385	96691609	Active
chr2	12841733	12841957	Active
chr2	173079828	173080052	Active
chr2	113649295	113649519	Active
chr2	1720319	1720543	Active
chr2	133188095	133188319	Active
chr2	165513326	165513550	Active
chr2	102601659	102601883	Active
chr2	239637867	239638091	Active
chr2	118737678	118737902	Active
chr2	121931401	121931625	Active
chr2	64470656	64470880	Active
chr14	65146562	65146786	Active
chr2	234599624	234599848	Active
chr14	75696444	75696668	Active
chr14	95789554	95789778	Active
chr14	23641757	23641981	Active
chr14	51849697	51849921	Active
chr14	77474372	77474596	Active
chr14	65169414	65169638	Active
chr14	23640997	23641221	Active
chr2	99097194	99097418	Active
chr14	70151230	70151454	Active
chr14	70476990	70477214	Active
chr2	9921202	9921426	Active
chr14	100573227	100573451	Active
chr14	104178878	104179102	Active
chr14	100079076	100079300	Active
chr2	220331860	220332084	Active
chr20	35121040	35121264	Active
chr20	4424678	4424902	Active
chr20	18295929	18296153	Active
chr20	49455462	49455686	Active
chr20	1811274	1811498	Active
chr20	35944081	35944305	Active
chr20	1700470	1700694	Active
chr20	22807444	22807668	Active
chr20	58548166	58548390	Active
chr20	1470107	1470331	Active
chr20	20531067	20531291	Active
chr11	8855245	8855469	Active
chr11	13290928	13291152	Active
chr11	92764925	92765149	Active
chr11	115811801	115812025	Active
chr20	6974790	6975014	Active
chr11	94474247	94474471	Active
chr11	113217163	113217387	Active
chr11	10615480	10615704	Active
chr20	46419609	46419833	Active
chr20	57036382	57036606	Active
chr11	123848160	123848384	Active
chr11	126860905	126861129	Active
chr11	113216219	113216443	Active
chr11	113399199	113399423	Active
chr11	10614689	10614913	Active
chr11	7988966	7989190	Active
chr11	109567821	109568045	Active
chr11	113400157	113400381	Active
chr11	18333449	18333673	Active
chr11	22479026	22479250	Active
chr11	121392507	121392731	Active
chr11	66106050	66106274	Active
chr11	131846733	131846957	Active
chr11	33653118	33653342	Active
chr1	209997113	209997337	Active
chr11	119927081	119927305	Active
chr1	177252943	177253167	Active
chr11	4065934	4066158	Active
chr11	113317481	113317705	Active
chr11	33065513	33065737	Active
chr11	61137556	61137780	Active
chr11	13281159	13281383	Active
chr11	112483436	112483660	Active
chr11	57670087	57670311	Active
chr11	115524278	115524502	Active
chr11	119247859	119248083	Active
chr11	88154128	88154352	Active
chr11	94867085	94867309	Active
chr11	108070011	108070235	Active
chr11	117945864	117946088	Active
chr11	79130624	79130848	Active
chr1	26859030	26859254	Active
chr6	12328291	12328515	Active
chr6	2819270	2819494	Active
chr6	11139825	11140049	Active
chr6	112306889	112307113	Active
chr6	12355275	12355499	Active
chr6	105820154	105820378	Active
chr6	47696429	47696653	Active
chr6	21229132	21229356	Active
chr6	36643963	36644187	Active
chr1	44231755	44231979	Active
chr6	106048490	106048714	Active
chr6	143546203	143546427	Active
chr1	151860463	151860687	Active
chr6	47697064	47697288	Active
chr6	41065040	41065264	Active
chr6	106000577	106000801	Active
chr1	31955436	31955660	Active
chr6	19537540	19537764	Active
chr6	29732242	29732466	Active
chr6	6803164	6803388	Active
chr1	15059283	15059507	Active
chr1	15240075	15240299	Active
chr6	106818351	106818575	Active
chr6	47026647	47026871	Active
chr6	56524627	56524851	Active
chr6	44642599	44642823	Active
chr6	3526386	3526610	Active
chr6	31094255	31094479	Active
chr1	160921443	160921667	Active
chr1	209528837	209529061	Active
chr6	30850191	30850415	Active
chr6	43705061	43705285	Active
chr1	168446619	168446843	Active
chr8	29715951	29716175	Active
chr6	2809859	2810083	Active
chr8	53731978	53732202	Active
chr8	105188405	105188629	Active
chr6	18015916	18016140	Active
chr1	26216314	26216538	Active
chr1	183236920	183237144	Active
chr8	124675858	124676082	Active
chr8	11706533	11706757	Active
chr6	6804424	6804648	Active
chr8	99179788	99180012	Active
chr6	105821288	105821512	Active
chr8	125859887	125860111	Active
chr8	128512180	128512404	Active
chr1	14465088	14465312	Active
chr8	102450034	102450258	Active
chr8	49433910	49434134	Active
chr8	126571258	126571482	Active
chr1	177554261	177554485	Active
chr8	49784893	49785117	Active
chr8	125667311	125667535	Active
chr8	90628193	90628417	Active
chr8	103780658	103780882	Active
chr8	127857103	127857327	Active
chr8	128674034	128674258	Active
chr6	3402563	3402787	Active
chr6	35049018	35049242	Active
chr3	12801647	12801871	Active
chr8	22246974	22247198	Active
chr8	144820420	144820644	Active
chr8	87014205	87014429	Active
chr8	101881652	101881876	Active
chr1	10695193	10695417	Active
chr8	27529959	27530183	Active
chr8	17593794	17594018	Active
chr1	117449162	117449386	Active
chr1	249136649	249136873	Active
chr1	9897042	9897266	Active
chr8	21959156	21959380	Active
chrX	13445787	13446011	Active
chr1	109782436	109782660	Active
chr1	9896175	9896399	Active
chr1	152023226	152023450	Active
chrX	2627410	2627634	Active
chrX	17424230	17424454	Active
chrX	46120663	46120887	Active
chr3	111449302	111449526	Active
chrX	147952439	147952663	Active
chr1	113230495	113230719	Active
chr3	190099438	190099662	Active
chr3	193549445	193549669	Active
chr3	184284364	184284588	Active
chr3	10845459	10845683	Active
chr3	52440775	52440999	Active
chr3	129029470	129029694	Active
chr3	189560891	189561115	Active
chr3	119871848	119872072	Active
chr3	126792382	126792606	Active
chr3	126992695	126992919	Active
chr3	40085483	40085707	Active
chr3	48311078	48311302	Active
chr1	10696421	10696645	Active
chr1	16092053	16092277	Active
chr3	32482744	32482968	Active
chr3	126793720	126793944	Active
chr21	40018820	40019044	Active
chr21	35498535	35498759	Active
chr21	43136357	43136581	Active
chr21	38629607	38629831	Active
chr21	40423131	40423355	Active
chr21	39861142	39861366	Active
chr21	40274920	40275144	Active
chr21	44780765	44780989	Active
chr21	39859955	39860179	Active
chr21	39850320	39850544	Active
chr21	39858686	39858910	Active
chr21	39832978	39833202	Active
chr21	36420495	36420719	Active
chr21	40017618	40017842	Active
chr2	242251218	242251442	Active
chr1	31408003	31408227	Active
chr1	35914520	35914744	Active
chr2	27861397	27861621	Active
chr2	173274288	173274512	Active
chr2	192067877	192068101	Active
chr2	17997166	17997390	Active
chr2	113562878	113563102	Active
chr2	28601568	28601792	Active
chr2	64441028	64441252	Active
chr2	106413971	106414195	Active
chr2	113730697	113730921	Active
chr2	220527275	220527499	Active
chr2	173060847	173061071	Active
chr2	220316438	220316662	Active
chr2	74974094	74974318	Active
chr2	109229156	109229380	Active
chr2	25877685	25877909	Active
chr2	206753401	206753625	Active
chr2	226929133	226929357	Active
chr2	69914	70138	Active
chr2	27789982	27790206	Active
chr2	234402012	234402236	Active
chr2	74795322	74795546	Active
chr2	237679395	237679619	Active
chr2	43212034	43212258	Active
chr2	113875697	113875921	Active
chr2	235356035	235356259	Active
chr7	128946821	128947045	Active
chr7	134427334	134427558	Active
chr7	22473415	22473639	Active
chr7	408523	408747	Active
chr7	410020	410244	Active
chr7	134128283	134128507	Active
chr7	134976114	134976338	Active
chr7	104614321	104614545	Active
chr7	43607230	43607454	Active
chr16	58313736	58313960	Active
chr16	81435216	81435440	Active
chr16	68691555	68691779	Active
chr16	75411744	75411968	Active
chr16	11098722	11098946	Active
chr16	23084753	23084977	Active
chr16	68788522	68788746	Active
chr16	80138696	80138920	Active
chr16	23092663	23092887	Active
chr16	66929782	66930006	Active
chr16	10711667	10711891	Active
chr16	65918512	65918736	Active
chr6	139139663	139139887	Active
chr6	43705826	43706050	Active
chr6	151372883	151373107	Active
chr5	137840330	137840554	Active
chr5	138781033	138781257	Active
chr5	73547607	73547831	Active
chr5	142585721	142585945	Active
chr5	148317535	148317759	Active
chr5	2740826	2741050	Active
chr5	136479000	136479224	Active
chr5	73729046	73729270	Active
chr5	167231361	167231585	Active
chr5	142523299	142523523	Active
chr5	36574830	36575054	Active
chr5	61213722	61213946	Active
chr5	61214545	61214769	Active
chr16	23083149	23083373	Active
chr5	137841094	137841318	Active
chr16	55602660	55602884	Active
chr5	52584862	52585086	Active
chr16	2201589	2201813	Active
chr16	78246307	78246531	Active
chr5	142586299	142586523	Active
chr5	149274723	149274947	Active
chr5	1330240	1330464	Active
chr5	134489764	134489988	Active
chr5	134492061	134492285	Active
chr5	142066218	142066442	Active
chr5	1889630	1889854	Active
chr5	66545313	66545537	Active
chr16	11098097	11098321	Active
chr5	139638893	139639117	Active
chr5	96070265	96070489	Active
chr5	151062942	151063166	Active
chr5	4083831	4084055	Active
chr5	1888863	1889087	Active
chr5	3741943	3742167	Active
chr5	134986550	134986774	Active
chr16	48544873	48545097	Active
chr16	81615193	81615417	Active
chr5	1975696	1975920	Active
chr11	128810510	128810734	Active
chr5	2758760	2758984	Active
chr5	66563686	66563910	Active
chr5	125704460	125704684	Active
chr5	1974893	1975117	Active
chr5	3740849	3741073	Active
chr16	642227	642451	Active
chr5	167127434	167127658	Active
chr11	46709549	46709773	Active
chr5	1949457	1949681	Active
chr11	66454544	66454768	Active
chr11	65559626	65559850	Active
chr5	142099849	142100073	Active
chr5	1888357	1888581	Active
chr5	1962494	1962718	Active
chr5	167242342	167242566	Active
chr11	128812169	128812393	Active
chr5	129864903	129865127	Active
chr5	1331329	1331553	Active
chr12	15066740	15066964	Active
chr5	1963527	1963751	Active
chr12	104275036	104275260	Active
chr12	113374555	113374779	Active
chr12	28187179	28187403	Active
chr12	15428219	15428443	Active
chr12	68435418	68435642	Active
chr12	101148899	101149123	Active
[truncated: 2 more rows]

## Sheet: Table S5
Table S5. MDAMB231 Specific Enhancer Loci coordinates and status
chr	start	end	Status
chr19	8150779	8151033	Poised
chr19	33591719	33591973	Poised
chr19	57717291	57717545	Poised
chr19	50400531	50400785	Poised
chr19	15310984	15311238	Poised
chr19	7433552	7433806	Poised
chr19	54362302	54362556	Poised
chr19	8747572	8747826	Poised
chr19	10890774	10891028	Poised
chr19	42296059	42296313	Poised
chr19	36499789	36500043	Poised
chr19	50296522	50296776	Poised
chr19	52239023	52239277	Poised
chr19	11678724	11678978	Poised
chr19	823539	823793	Poised
chr19	1189057	1189311	Poised
chr19	10348971	10349225	Poised
chr19	13913859	13914113	Poised
chr19	934559	934813	Poised
chr19	49184105	49184359	Poised
chr17	20170385	20170639	Poised
chr17	72412854	72413108	Poised
chr17	27235610	27235864	Poised
chr17	36068698	36068952	Poised
chr17	47154295	47154549	Poised
chr17	47937812	47938066	Poised
chr17	63599907	63600161	Poised
chr17	15360658	15360912	Poised
chr17	18204624	18204878	Poised
chr17	73860452	73860706	Poised
chr17	47326713	47326967	Poised
chr22	46255387	46255641	Poised
chr22	38589782	38590036	Poised
chr22	24017807	24018061	Poised
chr22	30117998	30118252	Poised
chr22	41983661	41983915	Poised
chr22	45993302	45993556	Poised
chr22	46139269	46139523	Poised
chr17	72855976	72856230	Poised
chr22	24714920	24715174	Poised
chr22	19738547	19738801	Poised
chr17	79772839	79773093	Poised
chr17	3614076	3614330	Poised
chr22	46298904	46299158	Poised
chr22	47005054	47005308	Poised
chr17	31203366	31203620	Poised
chr22	27883859	27884113	Poised
chr17	48536058	48536312	Poised
chr17	17272904	17273158	Poised
chr17	18031789	18032043	Poised
chr17	66300955	66301209	Poised
chr18	9770923	9771177	Poised
chr17	53522139	53522393	Poised
chr17	72794159	72794413	Poised
chr17	78037569	78037823	Poised
chr17	41753502	41753756	Poised
chr17	15413278	15413532	Poised
chr15	29247932	29248186	Poised
chr17	44087125	44087379	Poised
chr17	47585609	47585863	Poised
chr17	47765262	47765516	Poised
chr15	47815288	47815542	Poised
chr17	4109918	4110172	Poised
chr17	42676600	42676854	Poised
chr15	83377936	83378190	Poised
chr15	63784636	63784890	Poised
chr15	101211831	101212085	Poised
chr15	62746969	62747223	Poised
chr15	51339417	51339671	Poised
chr17	155058	155312	Poised
chr17	63624136	63624390	Poised
chr14	101106489	101106743	Poised
chr17	79494623	79494877	Poised
chr17	15382656	15382910	Poised
chr15	68835395	68835649	Poised
chr17	2040351	2040605	Poised
chr17	79447160	79447414	Poised
chr11	70391037	70391291	Poised
chr11	68898569	68898823	Poised
chr11	27255548	27255802	Poised
chr11	118575371	118575625	Poised
chr11	1897668	1897922	Poised
chr11	2858089	2858343	Poised
chr11	28405487	28405741	Poised
chr15	91113855	91114109	Poised
chr17	40148180	40148434	Poised
chr11	46435575	46435829	Poised
chr17	44835564	44835818	Poised
chr15	79471171	79471425	Poised
chr17	81151182	81151436	Poised
chr15	85685189	85685443	Poised
chr15	100782044	100782298	Poised
chr11	17671917	17672171	Poised
chr11	2812594	2812848	Poised
chr11	11301688	11301942	Poised
chr17	75806994	75807248	Poised
chr17	63385825	63386079	Poised
chr12	54218688	54218942	Poised
chr12	99147615	99147869	Poised
chr17	74565697	74565951	Poised
chr11	119351465	119351719	Poised
chr12	53738346	53738600	Poised
chr11	27775506	27775760	Poised
chr11	68426335	68426589	Poised
chr17	16380434	16380688	Poised
chr11	106831586	106831840	Poised
chr11	120402949	120403203	Poised
chr12	53289591	53289845	Poised
chr17	3862703	3862957	Poised
chr17	44872575	44872829	Poised
chr11	76749583	76749837	Poised
chr11	8700526	8700780	Poised
chr3	16537814	16538068	Poised
chr11	69816250	69816504	Poised
chr15	93142544	93142798	Poised
chr11	2881717	2881971	Poised
chr15	91388020	91388274	Poised
chr3	60349439	60349693	Poised
chr3	66060684	66060938	Poised
chr11	27303331	27303585	Poised
chr15	71747912	71748166	Poised
chr11	3167976	3168230	Poised
chr15	85383847	85384101	Poised
chr15	99925296	99925550	Poised
chr20	61822570	61822824	Poised
chr3	195641666	195641920	Poised
chr15	79019698	79019952	Poised
chr11	120677876	120678130	Poised
chr20	61745673	61745927	Poised
chr11	8089724	8089978	Poised
chr16	89904098	89904352	Poised
chr2	55368552	55368806	Poised
chr16	87311421	87311675	Poised
chr16	86768605	86768859	Poised
chr2	109736530	109736784	Poised
chr10	79743189	79743443	Poised
chr2	238448996	238449250	Poised
chr10	104512850	104513104	Poised
chr11	587610	587864	Poised
chr11	1072597	1072851	Poised
chr11	76818726	76818980	Poised
chr11	76412242	76412496	Poised
chr11	70270006	70270260	Poised
chr11	68065720	68065974	Poised
chr11	655068	655322	Poised
chr12	12780764	12781018	Poised
chr12	1878879	1879133	Poised
chr12	27314985	27315239	Poised
chr12	15865552	15865806	Poised
chr12	33333411	33333665	Poised
chr12	117580527	117580781	Poised
chr6	41287759	41288013	Poised
chr12	57495907	57496161	Poised
chr12	58274554	58274808	Poised
chr12	70842744	70842998	Poised
chr2	222365881	222366135	Poised
chr12	65506893	65507147	Poised
chr12	71149702	71149956	Poised
chr12	105477354	105477608	Poised
chr12	130083447	130083701	Poised
chr12	130229354	130229608	Poised
chr6	37933530	37933784	Poised
chr2	12260385	12260639	Poised
chr12	655961	656215	Poised
chr6	16799688	16799942	Poised
chr6	149381624	149381878	Poised
chr12	50696909	50697163	Poised
chr6	21348593	21348847	Poised
chr12	92320207	92320461	Poised
chr12	122186618	122186872	Poised
chr12	131519167	131519421	Poised
chr6	35722429	35722683	Poised
chr6	6007922	6008176	Poised
chr2	236267154	236267408	Poised
chr6	167091718	167091972	Poised
chr2	45556985	45557239	Poised
chr2	112472253	112472507	Poised
chr6	9116077	9116331	Poised
chr10	126211795	126212049	Poised
chr10	13895751	13896005	Poised
chr10	14492011	14492265	Poised
chr10	112104507	112104761	Poised
chr12	51739252	51739506	Poised
chr2	235464795	235465049	Poised
chr6	52136959	52137213	Poised
chr2	175629084	175629338	Poised
chr2	28548633	28548887	Poised
chr6	35285661	35285915	Poised
chr6	17334227	17334481	Poised
chr1	182925007	182925261	Poised
chr12	117507785	117508039	Poised
chr10	126043197	126043451	Poised
chr12	51126157	51126411	Poised
chr12	129268114	129268368	Poised
chr4	11131985	11132239	Poised
chr10	12839713	12839967	Poised
chr16	85596979	85597233	Poised
chr16	603757	604011	Poised
chr16	57644675	57644929	Poised
chr16	53545074	53545328	Poised
chr16	27481807	27482061	Poised
chr16	67993091	67993345	Poised
chr16	21178218	21178472	Poised
chr10	122360352	122360606	Poised
chr10	92178279	92178533	Poised
chr10	71528711	71528965	Poised
chr1	230367036	230367290	Poised
chr1	232613082	232613336	Poised
chr16	29318946	29319200	Poised
chr10	98899975	98900229	Poised
chr16	57146808	57147062	Poised
chr10	134923497	134923751	Poised
chr1	246862102	246862356	Poised
chr16	84885426	84885680	Poised
chr10	31996309	31996563	Poised
chr13	24014995	24015249	Poised
chr10	12877528	12877782	Poised
chr1	224391171	224391425	Poised
chr13	114872925	114873179	Poised
chr13	31472764	31473018	Poised
chr1	40137179	40137433	Poised
chr13	114504840	114505094	Poised
chr10	120992761	120993015	Poised
chr1	183781789	183782043	Poised
chr10	3407358	3407612	Poised
chr3	64447661	64447915	Poised
chr3	126465071	126465325	Poised
chr13	109429891	109430145	Poised
chr1	237983588	237983842	Poised
chr13	97786000	97786254	Poised
chr13	114864227	114864481	Poised
chr3	58668890	58669144	Poised
chr10	69577676	69577930	Poised
chr1	60035848	60036102	Poised
chr1	156609163	156609417	Poised
chr3	182344088	182344342	Poised
chr10	79971796	79972050	Poised
chr14	37505447	37505701	Poised
chr1	197106557	197106811	Poised
chr10	112396628	112396882	Poised
chr1	201672362	201672616	Poised
chr1	205894685	205894939	Poised
chr14	56298537	56298791	Poised
chr3	13276631	13276885	Poised
chr1	216629911	216630165	Poised
chr10	122153704	122153958	Poised
chr14	55823544	55823798	Poised
chr14	73382663	73382917	Poised
chr14	73777911	73778165	Poised
chr14	75389266	75389520	Poised
chr14	36946450	36946704	Poised
chr10	102974191	102974445	Poised
chr14	56806510	56806764	Poised
chr10	127529148	127529402	Poised
chr6	16903302	16903556	Poised
chr6	34569753	34570007	Poised
chr6	52468022	52468276	Poised
chr3	38870520	38870774	Poised
chr10	12768910	12769164	Poised
chr3	52540797	52541051	Poised
chr3	13420682	13420936	Poised
chr6	14540839	14541093	Poised
chr10	11422872	11423126	Poised
chr14	77525644	77525898	Poised
chr14	97923152	97923406	Poised
chr6	12113078	12113332	Poised
chr3	195995295	195995549	Poised
chr6	4662567	4662821	Poised
chr10	124103870	124104124	Poised
chr14	93452230	93452484	Poised
chr6	34921027	34921281	Poised
chr14	73175666	73175920	Poised
chr3	196716171	196716425	Poised
chr14	91839567	91839821	Poised
chr12	133389950	133390204	Poised
chr3	13419936	13420190	Poised
chr3	195544545	195544799	Poised
chr14	56639033	56639287	Poised
chr12	130015388	130015642	Poised
chr12	3841927	3842181	Poised
chr7	96591156	96591410	Poised
chr14	56392469	56392723	Poised
chr14	101131291	101131545	Poised
chr7	151547947	151548201	Poised
chr14	95927116	95927370	Poised
chr14	56219402	56219656	Poised
chr3	46402650	46402904	Poised
chr5	173295372	173295626	Poised
chr7	101777301	101777555	Poised
chr3	47766934	47767188	Poised
chr3	169243902	169244156	Poised
chr5	38755823	38756077	Poised
chr5	97100115	97100369	Poised
chr3	32407741	32407995	Poised
chr7	122830564	122830818	Poised
chr7	122921678	122921932	Poised
chr5	171781633	171781887	Poised
chr3	186945389	186945643	Poised
chr5	54928991	54929245	Poised
chr3	8413551	8413805	Poised
chr7	3312044	3312298	Poised
chr5	80167278	80167532	Poised
chr5	81115467	81115721	Poised
chr7	47662599	47662853	Poised
chr5	138022007	138022261	Poised
chr21	34408564	34408818	Poised
chr5	87468388	87468642	Poised
chr5	98373374	98373628	Poised
chr21	45122280	45122534	Poised
chr21	44865988	44866242	Poised
chr21	33829284	33829538	Poised
chr5	10460430	10460684	Poised
chr21	47689070	47689324	Poised
chr7	44216933	44217187	Poised
chr7	79917383	79917637	Poised
chr21	45612342	45612596	Poised
chr5	89517451	89517705	Poised
chr20	48133716	48133970	Poised
chr7	155137229	155137483	Poised
chr7	1650942	1651196	Poised
chr5	143276326	143276580	Poised
chr5	159608890	159609144	Poised
chr7	105410460	105410714	Poised
chr5	176103128	176103382	Poised
chr20	47273700	47273954	Poised
chr7	79133868	79134122	Poised
chr7	105305635	105305889	Poised
chr20	35898323	35898577	Poised
chr5	172822605	172822859	Poised
chr20	55286635	55286889	Poised
chr5	51876063	51876317	Poised
chr20	62430498	62430752	Poised
chr20	42522903	42523157	Poised
chr5	153676106	153676360	Poised
chr5	157714263	157714517	Poised
chr7	975851	976105	Poised
chr5	38527900	38528154	Poised
chr20	31142215	31142469	Poised
chr7	3283761	3284015	Poised
chr20	61633686	61633940	Poised
chr5	157987043	157987297	Poised
chr7	101950174	101950428	Poised
chr7	155068750	155069004	Poised
chr7	1121441	1121695	Poised
chr20	42539420	42539674	Poised
chr7	158466016	158466270	Poised
chr20	10244165	10244419	Poised
chr5	139390493	139390747	Poised
chr20	36583979	36584233	Poised
chr5	5665182	5665436	Poised
chr20	56336148	56336402	Poised
chr5	14591524	14591778	Poised
chr20	34770210	34770464	Poised
chr5	159481344	159481598	Poised
chr20	45443303	45443557	Poised
chr7	132003063	132003317	Poised
chr20	57450437	57450691	Poised
chr20	45999743	45999997	Poised
chr5	150503186	150503440	Poised
chr7	684316	684570	Poised
chr7	2196914	2197168	Poised
chr7	47267098	47267352	Poised
chr20	46523524	46523778	Poised
chr7	76142515	76142769	Poised
chr6	4388530	4388784	Poised
chr20	33707827	33708081	Poised
chr5	932550	932804	Poised
chr20	57129871	57130125	Poised
chr20	22410095	22410349	Poised
chr20	50527023	50527277	Poised
chr6	7496289	7496543	Poised
chr4	21033443	21033697	Poised
chr4	26501845	26502099	Poised
chr20	42212386	42212640	Poised
chr4	103655672	103655926	Poised
chr6	14871251	14871505	Poised
chr20	34402924	34403178	Poised
chr4	119862770	119863024	Poised
chr6	90021060	90021314	Poised
chr4	175381532	175381786	Poised
chr4	180517187	180517441	Poised
chr4	6964666	6964920	Poised
chr4	38602299	38602553	Poised
chr6	167364024	167364278	Poised
chr6	168099876	168100130	Poised
chr6	2902079	2902333	Poised
chr20	18037382	18037636	Poised
chr20	30843635	30843889	Poised
chr6	22470778	22471032	Poised
chr20	47470531	47470785	Poised
chr20	22492583	22492837	Poised
chr20	62382687	62382941	Poised
chr20	48606002	48606256	Poised
chr20	62485592	62485846	Poised
chr20	25488384	25488638	Poised
chr20	47448005	47448259	Poised
chr20	48592863	48593117	Poised
chr4	25844675	25844929	Poised
chr4	120001460	120001714	Poised
chr4	183290080	183290334	Poised
chr4	82177411	82177665	Poised
chr4	105851696	105851950	Poised
chr4	3343830	3344084	Poised
chr4	40335488	40335742	Poised
chr4	169664984	169665238	Poised
chr4	4695323	4695577	Poised
chr4	140842546	140842800	Poised
chr4	74760671	74760925	Poised
chr4	8601088	8601342	Poised
chr4	111585362	111585616	Poised
chr4	7075720	7075974	Poised
chr4	153878018	153878272	Poised
chr9	108965775	108966029	Poised
chr9	132835286	132835540	Poised
chr9	107877321	107877575	Poised
chr9	119117243	119117497	Poised
chr9	133239917	133240171	Poised
chr9	112269366	112269620	Poised
chr9	35962007	35962261	Poised
chr9	130796115	130796369	Poised
chr1	95632692	95632946	Poised
chr1	201106063	201106317	Poised
chr1	224759466	224759720	Poised
chr1	231944379	231944633	Poised
chr9	36987548	36987802	Poised
chr1	94571559	94571813	Poised
chr1	169644769	169645023	Poised
chr1	184211396	184211650	Poised
chr1	95219276	95219530	Poised
chr9	134421370	134421624	Poised
chr9	117541066	117541320	Poised
chr1	15649832	15650086	Poised
chr9	132238998	132239252	Poised
chr9	116273858	116274112	Poised
chr9	126980833	126981087	Poised
chr9	139550273	139550527	Poised
chr1	159869786	159870040	Poised
chr9	132465306	132465560	Poised
chr9	101670786	101671040	Poised
chr9	129949103	129949357	Poised
chr9	131999111	131999365	Poised
chr1	212840461	212840715	Poised
chr9	100056016	100056270	Poised
chr9	126816772	126817026	Poised
chr1	44855524	44855778	Poised
chr1	60204044	60204298	Poised
chr8	27850575	27850829	Poised
chr8	119893229	119893483	Poised
chr8	27219483	27219737	Poised
chr8	125259391	125259645	Poised
chr1	212894549	212894803	Poised
chr8	122586372	122586626	Poised
chr8	37329802	37330056	Poised
chr1	19586895	19587149	Poised
chr1	33160588	33160842	Poised
chr1	165840136	165840390	Poised
chr8	96420046	96420300	Poised
chr8	105987185	105987439	Poised
chr1	230463493	230463747	Poised
chr1	146709141	146709395	Poised
chr8	136768744	136768998	Poised
chr1	230561054	230561308	Poised
chr8	643650	643904	Poised
chr8	116234645	116234899	Poised
chr8	97456467	97456721	Poised
chr8	125273876	125274130	Poised
chr1	245867902	245868156	Poised
chr8	21988322	21988576	Poised
chr1	213934990	213935244	Poised
chrX	152083787	152084041	Poised
chrX	71340844	71341098	Poised
chr1	113065007	113065261	Poised
chr1	228580075	228580329	Poised
chr1	12588064	12588318	Poised
chr1	10746001	10746255	Poised
chr1	22740485	22740739	Poised
chr10	5023896	5024150	Poised
chr10	29228308	29228562	Poised
chr10	80589799	80590053	Poised
chr19	50227920	50228174	Poised
chr19	46802604	46802858	Poised
chr19	48903329	48903583	Poised
chr19	4220936	4221190	Poised
chr19	8489521	8489775	Poised
chr19	33718108	33718362	Poised
chr19	40706937	40707191	Poised
chr19	3285017	3285271	Poised
chr19	45180913	45181167	Poised
chr19	48361785	48362039	Poised
chr19	35532116	35532370	Poised
chr19	4212316	4212570	Poised
chr19	3728375	3728629	Poised
chr19	5229907	5230161	Poised
chr19	49525333	49525587	Poised
chr19	2396247	2396501	Poised
chr19	2555525	2555779	Poised
chr19	3319802	3320056	Poised
chr19	40828328	40828582	Poised
chr19	54494965	54495219	Poised
chr19	11679398	11679652	Poised
chr19	17160712	17160966	Poised
chr19	18440083	18440337	Poised
chr19	16462453	16462707	Poised
chr19	5314728	5314982	Poised
chr19	16978313	16978567	Poised
chr19	17469291	17469545	Poised
chr19	41427701	41427955	Poised
chr19	3721977	3722231	Poised
chr19	50290041	50290295	Poised
chr17	16912821	16913075	Poised
chr17	76417819	76418073	Poised
chr17	26744000	26744254	Poised
chr17	2833526	2833780	Poised
chr17	30602409	30602663	Poised
chr17	33422202	33422456	Poised
chr17	66082864	66083118	Poised
chr17	63600507	63600761	Poised
chr17	71055539	71055793	Poised
chr17	81022792	81023046	Poised
chr22	28082794	28083048	Poised
chr22	27055375	27055629	Poised
chr22	44878494	44878748	Poised
chr22	21811734	21811988	Poised
chr22	37663943	37664197	Poised
chr17	18032724	18032978	Poised
chr17	58183691	58183945	Poised
chr17	78905494	78905748	Poised
chr22	47547384	47547638	Poised
chr17	48536700	48536954	Poised
chr17	79290314	79290568	Poised
chr17	66158440	66158694	Poised
chr17	70241190	70241444	Poised
chr22	35874242	35874496	Poised
chr22	27609028	27609282	Poised
chr17	72795033	72795287	Poised
chr22	47005695	47005949	Poised
chr17	40148882	40149136	Poised
chr22	42929685	42929939	Poised
chrM	126	380	Poised
chrM	3079	3333	Poised
chr17	155854	156108	Poised
chr17	78750508	78750762	Poised
chr15	78201165	78201419	Poised
chr17	27083130	27083384	Poised
chr15	63055422	63055676	Poised
chr15	77367746	77368000	Poised
chr17	75808231	75808485	Poised
chr17	79229022	79229276	Poised
chr15	79020468	79020722	Poised
chr17	76305210	76305464	Poised
chr15	91197889	91198143	Poised
chr17	29815426	29815680	Poised
chr15	29253588	29253842	Poised
chr17	63341885	63342139	Poised
chr17	72711583	72711837	Poised
chr11	7226361	7226615	Poised
chr17	78038297	78038551	Poised
chr11	13309753	13310007	Poised
chr17	17338984	17339238	Poised
chr11	73730034	73730288	Poised
chr17	19896443	19896697	Poised
chr11	64661569	64661823	Poised
chr17	25906018	25906272	Poised
chr15	88320617	88320871	Poised
chr15	48163529	48163783	Poised
chr15	60374923	60375177	Poised
chr15	68835955	68836209	Poised
chr11	35303898	35304152	Poised
chr11	2634516	2634770	Poised
chr15	90198959	90199213	Poised
chr17	66396069	66396323	Poised
chr11	66045957	66046211	Poised
chr11	76738634	76738888	Poised
chr11	60720164	60720418	Poised
chr15	48707619	48707873	Poised
chr15	99926423	99926677	Poised
chr15	89533463	89533717	Poised
chr11	13385739	13385993	Poised
chr17	48611715	48611969	Poised
chr11	2828836	2829090	Poised
chr15	99366582	99366836	Poised
chr11	82667350	82667604	Poised
chr17	3676888	3677142	Poised
chr12	123540852	123541106	Poised
chr11	327137	327391	Poised
chr17	17753216	17753470	Poised
chr11	45354286	45354540	Poised
chr12	133277468	133277722	Poised
chr11	70808107	70808361	Poised
chr11	76235766	76236020	Poised
chr17	4348319	4348573	Poised
chr15	29248477	29248731	Poised
chr17	28877868	28878122	Poised
chr11	12388292	12388546	Poised
chr17	19207628	19207882	Poised
chr15	75271234	75271488	Poised
chr15	81035983	81036237	Poised
chr12	12781546	12781800	Poised
chr17	1521347	1521601	Poised
chr11	8054982	8055236	Poised
chr15	81198443	81198697	Poised
chr15	89892623	89892877	Poised
chr15	91379720	91379974	Poised
chr17	76501360	76501614	Poised
chr11	63828701	63828955	Poised
chr15	101679448	101679702	Poised
chr17	72727305	72727559	Poised
chr11	47686810	47687064	Poised
chr17	42357326	42357580	Poised
chr15	70280903	70281157	Poised
chr11	93210459	93210713	Poised
chr3	167594865	167595119	Poised
chr3	191809945	191810199	Poised
chr11	110436900	110437154	Poised
chr11	2790611	2790865	Poised
chr16	57645510	57645764	Poised
chr16	89267258	89267512	Poised
chr16	3796263	3796517	Poised
chr11	93271352	93271606	Poised
chr16	21180783	21181037	Poised
chr2	1560946	1561200	Poised
chr2	9880951	9881205	Poised
chr11	75083637	75083891	Poised
chr11	76040840	76041094	Poised
chr2	121621545	121621799	Poised
chr3	19979464	19979718	Poised
chr2	39917363	39917617	Poised
chr11	45944471	45944725	Poised
chr16	86921627	86921881	Poised
chr11	69218721	69218975	Poised
chr16	88047756	88048010	Poised
chr10	76560099	76560353	Poised
chr2	238215038	238215292	Poised
chr10	80590474	80590728	Poised
chr10	95867858	95868112	Poised
chr11	68426944	68427198	Poised
chr11	129194788	129195042	Poised
chr11	68445310	68445564	Poised
chr11	69497477	69497731	Poised
chr2	239469654	239469908	Poised
chr11	1224773	1225027	Poised
chr11	32130940	32131194	Poised
chr2	29313502	29313756	Poised
chr12	30757548	30757802	Poised
chr12	69127153	69127407	Poised
chr12	83028876	83029130	Poised
chr12	85389988	85390242	Poised
chr12	93878382	93878636	Poised
chr12	100354360	100354614	Poised
chr12	117480102	117480356	Poised
chr12	130042890	130043144	Poised
chr12	55285291	55285545	Poised
chr12	111136689	111136943	Poised
chr12	597717	597971	Poised
chr12	6533038	6533292	Poised
chr12	49616788	49617042	Poised
chr12	65219418	65219672	Poised
chr12	67949490	67949744	Poised
chr2	58113350	58113604	Poised
chr12	113524781	113525035	Poised
chr6	1424331	1424585	Poised
chr2	85919046	85919300	Poised
chr12	83054740	83054994	Poised
chr12	1090640	1090894	Poised
chr6	38123367	38123621	Poised
chr12	64404101	64404355	Poised
chr2	236267887	236268141	Poised
chr2	44327854	44328108	Poised
chr2	73248906	73249160	Poised
chr2	127903336	127903590	Poised
chr12	132337280	132337534	Poised
chr2	43496603	43496857	Poised
chr6	9456480	9456734	Poised
chr6	11870419	11870673	Poised
chr12	65200680	65200934	Poised
chr6	32909030	32909284	Poised
chr2	236256731	236256985	Poised
chr12	53241797	53242051	Poised
chr12	122028412	122028666	Poised
chr10	121594011	121594265	Poised
chr12	1739878	1740132	Poised
chr6	30663528	30663782	Poised
chr2	127852371	127852625	Poised
chr10	32384029	32384283	Poised
chr12	15317454	15317708	Poised
chr10	89542546	89542800	Poised
chr6	40863241	40863495	Poised
chr12	89586773	89587027	Poised
chr10	121226055	121226309	Poised
chr10	14713362	14713616	Poised
chr12	52457944	52458198	Poised
chr6	36584975	36585229	Poised
chr4	54326046	54326300	Poised
chr10	3575318	3575572	Poised
chr12	117562926	117563180	Poised
chr6	4854743	4854997	Poised
chr6	12343757	12344011	Poised
chr6	4848745	4848999	Poised
chr12	48111657	48111911	Poised
chr12	108727718	108727972	Poised
chr1	28827865	28828119	Poised
chr10	30927361	30927615	Poised
chr4	10764532	10764786	Poised
chr1	235806082	235806336	Poised
chr6	19851737	19851991	Poised
chr4	191032715	191032969	Poised
chr12	51739991	51740245	Poised
chr6	21801796	21802050	Poised
chr16	1204739	1204993	Poised
chr10	4237259	4237513	Poised
chr1	24868267	24868521	Poised
chr16	56320973	56321227	Poised
chr10	72319490	72319744	Poised
chr16	1002190	1002444	Poised
chr10	73893687	73893941	Poised
chr16	66893205	66893459	Poised
chr10	79743814	79744068	Poised
chr16	88767694	88767948	Poised
chr16	88992579	88992833	Poised
chr10	111931726	111931980	Poised
chr1	27401115	27401369	Poised
chr16	11691450	11691704	Poised
chr10	10631825	10632079	Poised
chr1	110305897	110306151	Poised
chr10	95848341	95848595	Poised
chr16	66468169	66468423	Poised
chr1	110490291	110490545	Poised
chr16	87179332	87179586	Poised
chr1	209686458	209686712	Poised
chr1	223351624	223351878	Poised
chr1	224767534	224767788	Poised
chr10	384763	385017	Poised
chr10	6425269	6425523	Poised
chr1	241320461	241320715	Poised
chr13	33661483	33661737	Poised
chr10	15405673	15405927	Poised
chr13	43351040	43351294	Poised
chr10	49542245	49542499	Poised
chr13	80549685	80549939	Poised
chr10	28923111	28923365	Poised
chr13	28052068	28052322	Poised
chr10	124060900	124061154	Poised
chr10	80460342	80460596	Poised
chr1	94850710	94850964	Poised
chr3	43778592	43778846	Poised
chr10	93651059	93651313	Poised
chr13	40963122	40963376	Poised
chr1	203275048	203275302	Poised
chr13	114928077	114928331	Poised
chr3	171283718	171283972	Poised
chr1	244525447	244525701	Poised
chr13	97786607	97786861	Poised
chr3	80049560	80049814	Poised
chr10	80445802	80446056	Poised
chr13	44978642	44978896	Poised
chr3	186627362	186627616	Poised
chr10	102656520	102656774	Poised
chr3	66061419	66061673	Poised
chr14	54006586	54006840	Poised
chr10	121453276	121453530	Poised
chr1	210758063	210758317	Poised
chr14	57960214	57960468	Poised
chr14	101471751	101472005	Poised
chr3	52334366	52334620	Poised
chr3	182043131	182043385	Poised
chr14	39673230	39673484	Poised
chr10	48318560	48318814	Poised
chr3	186685708	186685962	Poised
chr10	80394405	80394659	Poised
chr14	56281362	56281616	Poised
chr3	196354747	196355001	Poised
chr1	44749573	44749827	Poised
chr10	99291514	99291768	Poised
chr14	94487679	94487933	Poised
chr3	58071056	58071310	Poised
chr10	64646308	64646562	Poised
chr14	99862890	99863144	Poised
chr3	194090574	194090828	Poised
chr6	7042935	7043189	Poised
chr3	9718381	9718635	Poised
chr14	56220143	56220397	Poised
chr10	98140941	98141195	Poised
chr3	195739823	195740077	Poised
chr6	42938953	42939207	Poised
chr6	44649876	44650130	Poised
chr6	6791544	6791798	Poised
chr3	28182035	28182289	Poised
chr6	36318862	36319116	Poised
chr14	69481114	69481368	Poised
chr6	36888043	36888297	Poised
chr14	95047836	95048090	Poised
chr14	39412561	39412815	Poised
chr3	59650669	59650923	Poised
chr6	41996520	41996774	Poised
chr14	22917874	22918128	Poised
chr3	65965652	65965906	Poised
chr12	130273330	130273584	Poised
chr7	16887438	16887692	Poised
chr14	52313831	52314085	Poised
chr12	93405157	93405411	Poised
chr3	196717158	196717412	Poised
chr6	41604859	41605113	Poised
chr12	117486263	117486517	Poised
chr12	96231584	96231838	Poised
chr14	22849235	22849489	Poised
chr14	66061050	66061304	Poised
chr7	27412715	27412969	Poised
chr6	36602102	36602356	Poised
chr3	42586742	42586996	Poised
chr7	29305085	29305339	Poised
chr14	105271940	105272194	Poised
chr7	42223430	42223684	Poised
chr5	83690002	83690256	Poised
chr7	103073695	103073949	Poised
chr3	46484546	46484800	Poised
chr5	180579677	180579931	Poised
chr7	142461673	142461927	Poised
chr3	60072290	60072544	Poised
chr7	156544491	156544745	Poised
chr3	32884028	32884282	Poised
chr5	158430439	158430693	Poised
chr7	3312610	3312864	Poised
chr3	41461058	41461312	Poised
chr5	158522339	158522593	Poised
chr7	73494028	73494282	Poised
chr5	173754504	173754758	Poised
chr3	10415851	10416105	Poised
chr7	2612218	2612472	Poised
chr7	46631385	46631639	Poised
chr5	93013318	93013572	Poised
chr5	38060829	38061083	Poised
chr3	32408541	32408795	Poised
chr5	71920735	71920989	Poised
chr7	156793083	156793337	Poised
chr5	112366115	112366369	Poised
chr7	73157281	73157535	Poised
chr7	86476490	86476744	Poised
chr5	1594748	1595002	Poised
chr3	177472130	177472384	Poised
chr5	1140794	1141048	Poised
chr3	196347291	196347545	Poised
chr7	155690316	155690570	Poised
chr5	138321273	138321527	Poised
chr21	45418102	45418356	Poised
chr7	75421094	75421348	Poised
chr21	45515587	45515841	Poised
chr5	173295983	173296237	Poised
chr21	46156390	46156644	Poised
chr5	76363229	76363483	Poised
chr21	46771661	46771915	Poised
chr5	77870800	77871054	Poised
chr7	155069559	155069813	Poised
chr5	89518109	89518363	Poised
chr21	47542426	47542680	Poised
chr21	40504748	40505002	Poised
chr5	123498070	123498324	Poised
chr5	148717786	148718040	Poised
chr7	73677632	73677886	Poised
chr5	159900	160154	Poised
chr21	45246728	45246982	Poised
chr5	30878755	30879009	Poised
chr21	47689788	47690042	Poised
chr7	94994759	94995013	Poised
chr7	101180759	101181013	Poised
chr5	83546086	83546340	Poised
chr5	139525718	139525972	Poised
chr20	32021458	32021712	Poised
chr5	1174164	1174418	Poised
chr20	50633641	50633895	Poised
chr7	131910327	131910581	Poised
chr20	32297769	32298023	Poised
chr20	49745397	49745651	Poised
chr20	22410917	22411171	Poised
chr7	158805687	158805941	Poised
chr7	232106	232360	Poised
chr20	39497753	39498007	Poised
chr5	134284561	134284815	Poised
chr7	101689162	101689416	Poised
chr20	61640496	61640750	Poised
chr5	55199661	55199915	Poised
chr20	322077	322331	Poised
chr7	98463314	98463568	Poised
chr20	10244666	10244920	Poised
chr7	75452723	75452977	Poised
chr20	44428006	44428260	Poised
chr5	138052223	138052477	Poised
chr7	30564947	30565201	Poised
chr20	60106870	60107124	Poised
chr20	50171356	50171610	Poised
chr5	139104812	139105066	Poised
chr7	2197976	2198230	Poised
chr20	43608217	43608471	Poised
chr5	149625242	149625496	Poised
chr7	944192	944446	Poised
chr20	56336762	56337016	Poised
chr5	395560	395814	Poised
chr6	167555095	167555349	Poised
chr6	4728505	4728759	Poised
chr4	114505712	114505966	Poised
chr4	122061073	122061327	Poised
chr20	36584798	36585052	Poised
chr4	37410064	37410318	Poised
chr20	22327942	22328196	Poised
chr4	173935679	173935933	Poised
chr6	35141707	35141961	Poised
chr4	142608440	142608694	Poised
chr20	56457822	56458076	Poised
chr6	124857440	124857694	Poised
chr6	137605421	137605675	Poised
chr4	1148630	1148884	Poised
chr6	166986136	166986390	Poised
chr20	44455281	44455535	Poised
chr4	139580731	139580985	Poised
chr6	16451143	16451397	Poised
chr4	25402967	25403221	Poised
chr20	46145781	46146035	Poised
chr4	111153294	111153548	Poised
chr4	129792873	129793127	Poised
chr4	11230728	11230982	Poised
chr4	4993450	4993704	Poised
chr4	40192753	40193007	Poised
chr20	47248858	47249112	Poised
chr4	16152915	16153169	Poised
chr4	81036737	81036991	Poised
chr4	3647374	3647628	Poised
chr4	4335545	4335799	Poised
chr4	25845328	25845582	Poised
chr4	26502551	26502805	Poised
chr4	41760077	41760331	Poised
chr4	80770119	80770373	Poised
chr4	140737363	140737617	Poised
chr4	37282422	37282676	Poised
chr4	159824145	159824399	Poised
chr9	38339439	38339693	Poised
chr9	96731118	96731372	Poised
chr9	101662088	101662342	Poised
chr9	117508151	117508405	Poised
chr9	117632009	117632263	Poised
chr9	134688647	134688901	Poised
chr9	88338447	88338701	Poised
chr9	136524654	136524908	Poised
chr9	79210961	79211215	Poised
chr9	79056962	79057216	Poised
chr9	126907250	126907504	Poised
chr9	110381130	110381384	Poised
chr9	112270067	112270321	Poised
chr9	117211522	117211776	Poised
chr1	212753655	212753909	Poised
chr9	139539379	139539633	Poised
chr1	229039321	229039575	Poised
chr9	79482031	79482285	Poised
chr9	117751540	117751794	Poised
chr1	207095408	207095662	Poised
chr9	38311211	38311465	Poised
chr9	38443038	38443292	Poised
chr1	110186166	110186420	Poised
chr1	226098849	226099103	Poised
chr9	137436382	137436636	Poised
chr1	26482995	26483249	Poised
chr9	116372376	116372630	Poised
chr9	117047924	117048178	Poised
chr9	129855151	129855405	Poised
chr1	23600635	23600889	Poised
chr1	25237406	25237660	Poised
chr1	56768122	56768376	Poised
chr9	95921960	95922214	Poised
chr1	91565974	91566228	Poised
chr1	237069201	237069455	Poised
chr1	93482007	93482261	Poised
chr1	236332343	236332597	Poised
chr1	9034326	9034580	Poised
chr8	122682256	122682510	Poised
chr8	144601383	144601637	Poised
chr8	97414213	97414467	Poised
chr8	131629086	131629340	Poised
chr1	178912246	178912500	Poised
chr8	22626072	22626326	Poised
chr8	1911880	1912134	Poised
chr8	95168849	95169103	Poised
chr8	103549359	103549613	Poised
chr8	144490449	144490703	Poised
chr8	125153927	125154181	Poised
chr8	146030217	146030471	Poised
chr1	230850072	230850326	Poised
chr1	154418498	154418752	Poised
chr8	81253795	81254049	Poised
chr8	97365386	97365640	Poised
chr8	126845751	126846005	Poised
chr8	142634908	142635162	Poised
chr1	211828288	211828542	Poised
chr8	644834	645088	Poised
chr1	9437289	9437543	Poised
chr8	98438574	98438828	Poised
chr1	31971847	31972101	Poised
chr1	208293640	208293894	Poised
chr8	142255565	142255819	Poised
chr8	141578718	141578972	Poised
chr8	98542413	98542667	Poised
chr8	131045753	131046007	Poised
chr8	142020702	142020956	Poised
chr1	118229853	118230107	Poised
chr8	124970490	124970744	Poised
chr1	1100059	1100313	Poised
chrX	122937809	122938063	Poised
chrX	149131559	149131813	Poised
chr1	186481482	186481736	Poised
chrX	149324231	149324485	Poised
chrX	149388024	149388278	Poised
chr1	201096799	201097053	Poised
chr1	8001196	8001450	Poised
chr1	92338584	92338838	Poised
chr10	96059636	96059890	Poised
chr10	4910130	4910384	Poised
chr10	10368612	10368866	Poised
chr10	19026822	19027076	Poised
chr10	63158168	63158422	Poised
chr10	115464623	115464877	Poised
chr10	121368069	121368323	Poised
chr10	133910055	133910309	Poised
chr10	61900764	61901018	Poised
chr10	13130544	13130798	Poised
chr19	18262113	18262367	Active
chr19	9928667	9928921	Active
chr19	4103556	4103810	Active
chr19	12034279	12034533	Active
chr19	6458055	6458309	Active
chr19	6109752	6110006	Active
chr19	47351738	47351992	Active
chr19	50093060	50093314	Active
chr19	53897313	53897567	Active
chr19	16987368	16987622	Active
chr19	10849052	10849306	Active
chr19	44204367	44204621	Active
chr19	6800506	6800760	Active
chr22	18254821	18255075	Active
chr18	13135832	13136086	Active
chr18	20839008	20839262	Active
chr17	57068942	57069196	Active
chr14	97732276	97732530	Active
chr11	17297162	17297416	Active
chr17	47268171	47268425	Active
chr11	124932113	124932367	Active
chr17	76587829	76588083	Active
chr15	33065804	33066058	Active
chr11	57281426	57281680	Active
chr11	16625437	16625691	Active
chr17	37909493	37909747	Active
chr17	40438981	40439235	Active
chr17	29595759	29596013	Active
chr12	25016507	25016761	Active
chr12	129281339	129281593	Active
chr12	124924773	124925027	Active
chr12	124937408	124937662	Active
chr11	35309825	35310079	Active
chr17	48287295	48287549	Active
chr15	26128234	26128488	Active
chr3	22515635	22515889	Active
chr11	119597961	119598215	Active
chr3	12328355	12328609	Active
chr15	76068221	76068475	Active
chr20	36754664	36754918	Active
chr16	2586261	2586515	Active
chr16	12434212	12434466	Active
chr11	33392750	33393004	Active
chr16	81934563	81934817	Active
chr2	205508557	205508811	Active
chr2	45235702	45235956	Active
chr11	59313340	59313594	Active
chr12	21226047	21226301	Active
chr12	18900333	18900587	Active
chr12	63327145	63327399	Active
chr12	71832419	71832673	Active
chr12	75174024	75174278	Active
chr6	26053995	26054249	Active
chr6	36390127	36390381	Active
chr2	238391639	238391893	Active
chr12	109195652	109195906	Active
chr10	12109798	12110052	Active
chr10	93682682	93682936	Active
chr12	133064993	133065247	Active
chr12	122905229	122905483	Active
chr10	115704344	115704598	Active
chr16	89335165	89335419	Active
chr10	31025132	31025386	Active
chr16	14050253	14050507	Active
chr10	35863558	35863812	Active
chr10	76870206	76870460	Active
chr16	86617724	86617978	Active
chr10	12390513	12390767	Active
chr1	227583647	227583901	Active
chr3	75481023	75481277	Active
chr3	36421276	36421530	Active
chr13	110317714	110317968	Active
chr1	178994384	178994638	Active
chr14	37665872	37666126	Active
chr3	10011421	10011675	Active
chr14	52793980	52794234	Active
chr14	32597664	32597918	Active
chr10	17268468	17268722	Active
chr10	120872723	120872977	Active
chr6	13302571	13302825	Active
chr10	121276521	121276775	Active
chr3	23652997	23653251	Active
chr7	46583404	46583658	Active
chr3	52080262	52080516	Active
chr3	57944568	57944822	Active
chr5	133982786	133983040	Active
chr3	101668569	101668823	Active
chr3	123406657	123406911	Active
chr7	93203574	93203828	Active
chr5	89316284	89316538	Active
chr21	38232156	38232410	Active
chr21	44629857	44630111	Active
chr21	46366641	46366895	Active
chr20	19679290	19679544	Active
chr20	10331866	10332120	Active
chr7	72990962	72991216	Active
chr5	123285858	123286112	Active
chr7	47802355	47802609	Active
chr7	75637744	75637998	Active
chr7	145340756	145341010	Active
chr5	74861335	74861589	Active
chr5	126111187	126111441	Active
chr5	92914171	92914425	Active
chr7	95129414	95129668	Active
chr5	156798084	156798338	Active
chr20	42142190	42142444	Active
chr5	126253049	126253303	Active
chr7	73015707	73015961	Active
chr20	32077097	32077351	Active
chr5	141721399	141721653	Active
chr5	180631966	180632220	Active
chr7	131266321	131266575	Active
chr20	10584304	10584558	Active
chr4	155828402	155828656	Active
chr4	22970461	22970715	Active
chr4	23789982	23790236	Active
chr6	135856869	135857123	Active
chr4	150034333	150034587	Active
chr20	60095840	60096094	Active
chr4	140586113	140586367	Active
chr4	187110934	187111188	Active
chr4	184018713	184018967	Active
chr4	24069181	24069435	Active
chr4	57623597	57623851	Active
chr9	131871810	131872064	Active
chr9	97765235	97765489	Active
chr9	121403586	121403840	Active
chr9	35689422	35689676	Active
chr1	231962718	231962972	Active
chr8	86131702	86131956	Active
chr8	26429169	26429423	Active
chr1	77835710	77835964	Active
chr8	1692418	1692672	Active
chr8	83587093	83587347	Active
chr1	20125407	20125661	Active
chr8	130734495	130734749	Active
chrX	109416047	109416301	Active
chr1	245126546	245126800	Active
chr1	115721315	115721569	Active
chr1	42217304	42217558	Active
chr19	14202897	14203151	Active
chr19	52774123	52774377	Active
chr19	39343722	39343976	Active
chr19	12663571	12663825	Active
chr19	53686708	53686962	Active
chr19	10688685	10688939	Active
chr19	50117974	50118228	Active
chr17	17350344	17350598	Active
chr17	79856888	79857142	Active
chr17	203224	203478	Active
chr17	43510406	43510660	Active
chr17	58042698	58042952	Active
chr17	39536970	39537224	Active
chr15	40764453	40764707	Active
chr14	73414081	73414335	Active
chr11	47256706	47256960	Active
chr11	100622225	100622479	Active
chr11	8987421	8987675	Active
chr11	110200311	110200565	Active
chr15	33066953	33067207	Active
chr12	132269494	132269748	Active
chr15	99559419	99559673	Active
chr12	1947364	1947618	Active
chr12	3383271	3383525	Active
chr3	49967999	49968253	Active
chr20	42297814	42298068	Active
chr20	46602813	46603067	Active
chr20	44844991	44845245	Active
chr20	48505486	48505740	Active
chr11	72854838	72855092	Active
chr11	10373769	10374023	Active
chr11	128205547	128205801	Active
chr11	1804690	1804944	Active
chr12	63055170	63055424	Active
chr12	49183499	49183753	Active
chr12	96430747	96431001	Active
chr12	131479280	131479534	Active
chr12	110478249	110478503	Active
chr12	132261078	132261332	Active
chr2	222864054	222864308	Active
chr2	33501517	33501771	Active
chr12	58820446	58820700	Active
chr6	137323648	137323902	Active
chr2	232546380	232546634	Active
chr12	47165551	47165805	Active
chr6	90008910	90009164	Active
chr4	151000921	151001175	Active
chr2	2276756	2277010	Active
chr10	13571817	13572071	Active
chr1	114302952	114303206	Active
chr4	186126203	186126457	Active
chr4	47350975	47351229	Active
chr4	54375021	54375275	Active
chr4	176343072	176343326	Active
chr16	88718168	88718422	Active
chr1	246796771	246797025	Active
chr16	89649121	89649375	Active
chr10	95309219	95309473	Active
chr13	50700813	50701067	Active
chr13	95753423	95753677	Active
chr13	98020367	98020621	Active
chr10	14227875	14228129	Active
chr3	51534663	51534917	Active
chr3	139492469	139492723	Active
chr1	229695694	229695948	Active
chr10	13343418	13343672	Active
chr10	17158289	17158543	Active
chr14	75746520	75746774	Active
chr6	42474094	42474348	Active
chr6	44147309	44147563	Active
chr3	196231212	196231466	Active
chr6	166420523	166420777	Active
chr10	124963859	124964113	Active
chr10	121031375	121031629	Active
chr10	80384213	80384467	Active
chr14	96876858	96877112	Active
chr6	19466482	19466736	Active
chr3	196360607	196360861	Active
chr14	35684716	35684970	Active
chr10	103640203	103640457	Active
chr6	8109414	8109668	Active
chr3	80242806	80243060	Active
chr6	167720136	167720390	Active
chr10	134499541	134499795	Active
chr12	65140124	65140378	Active
chr14	54447501	54447755	Active
chr5	39140456	39140710	Active
chr3	195444017	195444271	Active
chr3	43936093	43936347	Active
chr5	1556239	1556493	Active
chr5	76255697	76255951	Active
chr3	156808225	156808479	Active
chr7	90034321	90034575	Active
chr5	76383881	76384135	Active
chr21	46238576	46238830	Active
chr21	38937727	38937981	Active
chr7	100273709	100273963	Active
chr5	109161733	109161987	Active
chr21	46713787	46714041	Active
chr7	51031200	51031454	Active
chr7	84042709	84042963	Active
chr7	6324655	6324909	Active
chr7	129289786	129290040	Active
chr7	136641693	136641947	Active
chr5	156799841	156800095	Active
chr5	93357686	93357940	Active
chr7	3234863	3235117	Active
chr5	5272928	5273182	Active
chr5	176622066	176622320	Active
chr5	81684274	81684528	Active
chr5	172235801	172236055	Active
chr5	134370672	134370926	Active
chr20	43540433	43540687	Active
chr5	95160497	95160751	Active
chr7	101373112	101373366	Active
chr7	1980672	1980926	Active
chr7	158534080	158534334	Active
chr5	17360452	17360706	Active
chr5	172926267	172926521	Active
chr20	19740769	19741023	Active
chr20	47550030	47550284	Active
chr20	9033579	9033833	Active
chr6	12594218	12594472	Active
chr20	45588332	45588586	Active
chr4	23947702	23947956	Active
chr20	50665696	50665950	Active
chr20	60097152	60097406	Active
chr4	95334454	95334708	Active
chr4	18687742	18687996	Active
chr9	99382922	99383176	Active
chr9	113403449	113403703	Active
chr9	79193860	79194114	Active
chr9	131465993	131466247	Active
chr1	226299278	226299532	Active
chr9	92113617	92113871	Active
chr9	101752519	101752773	Active
chr1	152490283	152490537	Active
chr1	45207162	45207416	Active
chr1	950151	950405	Active
chr8	119647944	119648198	Active
chr8	20081049	20081303	Active
chr1	19379259	19379513	Active
chr8	143317242	143317496	Active
chr1	153897037	153897291	Active
chr8	41593310	41593564	Active
chr8	49221709	49221963	Active
chr1	8941530	8941784	Active
chr1	218383644	218383898	Active
chr1	52435854	52436108	Active
chr1	1690865	1691119	Active
chr10	65030251	65030505	Active
chr19	14016403	14016657	Active
chr19	53399743	53399997	Active
chr19	7580302	7580556	Active
chr19	13371485	13371739	Active
chr19	49284391	49284645	Active
chr19	53438387	53438641	Active
chr19	46404940	46405194	Active
chr19	49283771	49284025	Active
chr19	6828059	6828313	Active
chr19	48151424	48151678	Active
chr19	50836452	50836706	Active
chr19	2468404	2468658	Active
chr19	10534518	10534772	Active
chr19	4077625	4077879	Active
chr19	872182	872436	Active
chr19	1074418	1074672	Active
chr19	11289065	11289319	Active
chr19	18770792	18771046	Active
chr19	16483976	16484230	Active
chr17	13964615	13964869	Active
chr17	66230836	66231090	Active
chr17	62568756	62569010	Active
chr17	72967719	72967973	Active
chr22	43165503	43165757	Active
chr17	8533332	8533586	Active
chr22	46321476	46321730	Active
chr18	7273115	7273369	Active
chr18	21103189	21103443	Active
chr18	11807435	11807689	Active
chr15	26148145	26148399	Active
chr14	97543492	97543746	Active
chr17	57500276	57500530	Active
chr14	54809871	54810125	Active
chr14	50453699	50453953	Active
chr17	234815	235069	Active
chr14	73694296	73694550	Active
chr15	29130550	29130804	Active
chr14	69521486	69521740	Active
chr17	49209863	49210117	Active
chr17	66789940	66790194	Active
chr17	80364532	80364786	Active
chr15	96595772	96596026	Active
chr17	70980125	70980379	Active
chr17	78599202	78599456	Active
chr11	75293558	75293812	Active
chr15	84415489	84415743	Active
chr17	40966483	40966737	Active
chr17	73641831	73642085	Active
chr12	130098574	130098828	Active
chr11	27677926	27678180	Active
chr17	78756335	78756589	Active
chr12	12185388	12185642	Active
chr12	114204363	114204617	Active
chr12	93474197	93474451	Active
chr17	15175904	15176158	Active
chr15	100663586	100663840	Active
chr17	66538840	66539094	Active
chr17	43058164	43058418	Active
chr3	20946137	20946391	Active
chr15	81247200	81247454	Active
chr15	96277075	96277329	Active
chr15	42162433	42162687	Active
chr11	65909810	65910064	Active
chr15	93181018	93181272	Active
chr15	79932143	79932397	Active
chr15	57615538	57615792	Active
chr20	33723635	33723889	Active
chr20	56528390	56528644	Active
chr11	129723257	129723511	Active
chr11	61523661	61523915	Active
chr2	233844204	233844458	Active
chr2	173345148	173345402	Active
chr11	82968220	82968474	Active
chr11	69682059	69682313	Active
chr11	63974656	63974910	Active
chr11	65058882	65059136	Active
chr12	12911540	12911794	Active
chr12	106920991	106921245	Active
chr12	113859690	113859944	Active
chr12	63193545	63193799	Active
chr12	115272152	115272406	Active
chr12	117256153	117256407	Active
chr12	63034248	63034502	Active
chr2	101592937	101593191	Active
chr12	65888652	65888906	Active
chr2	112677421	112677675	Active
chr2	161592638	161592892	Active
chr2	177284066	177284320	Active
chr12	618354	618608	Active
chr2	236007142	236007396	Active
chr2	9832613	9832867	Active
chr2	43405476	43405730	Active
chr12	75174768	75175022	Active
chr12	58788728	58788982	Active
chr12	115237250	115237504	Active
chr6	32075476	32075730	Active
chr2	237984144	237984398	Active
chr10	70353837	70354091	Active
chr12	12639605	12639859	Active
chr6	6850537	6850791	Active
chr12	9945182	9945436	Active
chr12	113415828	113416082	Active
chr12	132514167	132514421	Active
chr10	120890301	120890555	Active
chr4	184269800	184270054	Active
chr6	42488125	42488379	Active
chr10	126552203	126552457	Active
chr12	97203788	97204042	Active
chr4	23729730	23729984	Active
chr6	41792371	41792625	Active
chr6	2684013	2684267	Active
chr10	12441917	12442171	Active
chr16	67302728	67302982	Active
chr16	80602900	80603154	Active
chr16	1295259	1295513	Active
chr10	127887489	127887743	Active
chr10	2112856	2113110	Active
chr16	11193641	11193895	Active
chr1	221748973	221749227	Active
chr1	236665455	236665709	Active
chr16	86957775	86958029	Active
chr10	6356150	6356404	Active
chr16	50299854	50300108	Active
chr1	246795662	246795916	Active
chr13	76437948	76438202	Active
chr10	643987	644241	Active
chr1	224075085	224075339	Active
chr1	237175676	237175930	Active
chr3	32821709	32821963	Active
chr10	89349154	89349408	Active
chr1	56890258	56890512	Active
chr13	44817929	44818183	Active
chr10	105230883	105231137	Active
chr14	104354742	104354996	Active
chr10	12647468	12647722	Active
chr14	73736236	73736490	Active
chr14	105131855	105132109	Active
chr14	73258598	73258852	Active
chr10	95706576	95706830	Active
chr14	52511517	52511771	Active
chr3	59352539	59352793	Active
chr6	12804821	12805075	Active
chr6	166671799	166672053	Active
chr10	64719674	64719928	Active
chr3	195536610	195536864	Active
chr6	166335247	166335501	Active
chr3	8721175	8721429	Active
chr6	3456148	3456402	Active
chr10	100193783	100194037	Active
chr10	114581097	114581351	Active
chr6	18584779	18585033	Active
chr6	43989763	43990017	Active
chr3	48025139	48025393	Active
chr10	124962878	124963132	Active
chr6	14621323	14621577	Active
chr14	90606291	90606545	Active
chr10	100082314	100082568	Active
chr3	106252589	106252843	Active
chr6	38305451	38305705	Active
chr3	169767166	169767420	Active
chr3	194708698	194708952	Active
chr3	195442592	195442846	Active
chr12	130049168	130049422	Active
chr12	11991796	11992050	Active
chr6	6320548	6320802	Active
chr6	7215138	7215392	Active
chr6	38314180	38314434	Active
chr12	130024302	130024556	Active
chr7	22000104	22000358	Active
chr6	3252304	3252558	Active
chr7	109957515	109957769	Active
chr7	132468157	132468411	Active
chr3	150888503	150888757	Active
chr5	140888270	140888524	Active
chr3	47744996	47745250	Active
chr3	171542462	171542716	Active
chr5	126337346	126337600	Active
chr5	169133506	169133760	Active
chr5	89351129	89351383	Active
chr3	23670404	23670658	Active
chr3	194360721	194360975	Active
chr3	11210834	11211088	Active
chr5	146130236	146130490	Active
chr5	42993071	42993325	Active
chr3	12512358	12512612	Active
chr21	43770967	43771221	Active
chr5	82287104	82287358	Active
chr21	43786429	43786683	Active
chr21	47480335	47480589	Active
chr7	151540965	151541219	Active
chr7	20104534	20104788	Active
chr7	95237495	95237749	Active
chr5	148428716	148428970	Active
chr5	10233247	10233501	Active
chr7	47763729	47763983	Active
chr20	43921736	43921990	Active
chr7	44749779	44750033	Active
chr20	23735415	23735669	Active
chr7	100041963	100042217	Active
chr5	74244338	74244592	Active
chr5	158154397	158154651	Active
chr7	101596045	101596299	Active
chr5	90627701	90627955	Active
chr7	154980455	154980709	Active
chr7	155678140	155678394	Active
chr20	33802882	33803136	Active
chr7	98638373	98638627	Active
chr7	51112897	51113151	Active
chr5	172628564	172628818	Active
chr5	170921094	170921348	Active
chr20	10357102	10357356	Active
chr5	153437370	153437624	Active
chr5	172184855	172185109	Active
chr5	168251	168505	Active
chr20	44001819	44002073	Active
chr20	23212023	23212277	Active
chr20	4572630	4572884	Active
chr4	860773	861027	Active
chr20	12916708	12916962	Active
chr20	50647923	50648177	Active
chr4	77447002	77447256	Active
chr4	157979657	157979911	Active
chr4	2978843	2979097	Active
chr4	85808413	85808667	Active
chr6	158374597	158374851	Active
chr6	34535235	34535489	Active
chr4	1160805	1161059	Active
chr4	187025350	187025604	Active
chr4	77751605	77751859	Active
chr4	5167189	5167443	Active
chr4	19731051	19731305	Active
chr4	39515990	39516244	Active
chr4	55243819	55244073	Active
chr4	26049969	26050223	Active
chr4	77532018	77532272	Active
chr4	10784793	10785047	Active
chr4	24106440	24106694	Active
chr4	1844382	1844636	Active
chr9	38437219	38437473	Active
chr9	124330867	124331121	Active
chr9	97040807	97041061	Active
chr9	81426285	81426539	Active
chr9	130921641	130921895	Active
chr1	228659973	228660227	Active
chr9	100837236	100837490	Active
chr9	140044380	140044634	Active
chr9	132996576	132996830	Active
chr9	103141549	103141803	Active
chr1	59537370	59537624	Active
chr9	84202459	84202713	Active
chr9	85913635	85913889	Active
chr1	210619416	210619670	Active
chr1	213255107	213255361	Active
chr9	131459773	131460027	Active
chr9	137394399	137394653	Active
chr9	130647038	130647292	Active
chr1	20479558	20479812	Active
chr9	136556410	136556664	Active
chr1	36825766	36826020	Active
chr9	140210210	140210464	Active
chr9	84352506	84352760	Active
chr1	235566159	235566413	Active
chr9	115033596	115033850	Active
chr9	110266301	110266555	Active
chr9	130748930	130749184	Active
chr9	130150228	130150482	Active
chr9	32672053	32672307	Active
chr9	137443595	137443849	Active
chr9	139509087	139509341	Active
chr1	211209980	211210234	Active
chr9	138899970	138900224	Active
chr8	25165614	25165868	Active
chr1	212686893	212687147	Active
chr8	144512414	144512668	Active
chr1	244267258	244267512	Active
chr1	209419559	209419813	Active
chr8	98445936	98446190	Active
chr8	10676150	10676404	Active
chr8	87526306	87526560	Active
chr1	192508398	192508652	Active
chr8	37390165	37390419	Active
chr8	129060559	129060813	Active
chr8	101911869	101912123	Active
chr1	28852826	28853080	Active
chr8	19435393	19435647	Active
chr8	95127564	95127818	Active
chr1	9270850	9271104	Active
chr8	121597174	121597428	Active
chr8	98775440	98775694	Active
chr1	229099380	229099634	Active
chr8	131137353	131137607	Active
chr8	29259729	29259983	Active
chr1	17895655	17895909	Active
chr8	145115202	145115456	Active
chr8	144392064	144392318	Active
chr8	145611886	145612140	Active
chr8	10529310	10529564	Active
chr8	141128531	141128785	Active
chr1	121328982	121329236	Active
chr1	166894685	166894939	Active
chr1	12213181	12213435	Active
chr1	40770347	40770601	Active
chr1	98743044	98743298	Active
chrX	149935365	149935619	Active
chrX	71248495	71248749	Active
chr1	6376911	6377165	Active
chr1	240654305	240654559	Active
chr1	2019544	2019798	Active
chr1	110319812	110320066	Active
chr1	211688052	211688306	Active
chr1	208408965	208409219	Active
chr10	6198846	6199100	Active
chr10	11220041	11220295	Active
chr19	36870261	36870515	Active
chr19	34625952	34626206	Active
chr19	54250839	54251093	Active
chr19	41338191	41338445	Active
chr19	16413115	16413369	Active
chr19	36267192	36267446	Active
chr19	18119878	18120132	Active
chr19	41915981	41916235	Active
chr19	48928605	48928859	Active
chr19	2469670	2469924	Active
chr19	460993	461247	Active
chr19	7571845	7572099	Active
chr19	869662	869916	Active
chr19	17797746	17798000	Active
chr19	10974692	10974946	Active
chr19	54511946	54512200	Active
chr19	511531	511785	Active
chr19	18157278	18157532	Active
chr19	556582	556836	Active
chr19	4078645	4078899	Active
chr19	48858679	48858933	Active
chr17	39993058	39993312	Active
chr22	44947766	44948020	Active
chr17	62789991	62790245	Active
chr17	1691352	1691606	Active
chr22	28123052	28123306	Active
chr22	43464226	43464480	Active
chr17	18805198	18805452	Active
chr17	80365537	80365791	Active
chr17	47050203	47050457	Active
chr17	70004881	70005135	Active
chr22	46299768	46300022	Active
chr22	44808113	44808367	Active
chr22	27006681	27006935	Active
chr17	40599411	40599665	Active
chr17	62409863	62410117	Active
chr18	12750810	12751064	Active
chr17	1083695	1083949	Active
chr18	20981898	20982152	Active
chr17	49210668	49210922	Active
chr15	100782734	100782988	Active
chr17	57584815	57585069	Active
chr17	46831526	46831780	Active
chr17	62916319	62916573	Active
chr14	91767146	91767400	Active
chr14	91669071	91669325	Active
chr15	79966226	79966480	Active
chr15	101228254	101228508	Active
chr14	64699710	64699964	Active
chr11	1404784	1405038	Active
chr11	14014272	14014526	Active
chr15	42163212	42163466	Active
chr17	7677944	7678198	Active
chr17	66539682	66539936	Active
chr17	76147778	76148032	Active
chr15	63495105	63495359	Active
chr11	46740049	46740303	Active
chr17	63119864	63120118	Active
chr12	619022	619276	Active
chr12	46979962	46980216	Active
chr17	59402321	59402575	Active
chr11	118368958	118369212	Active
chr17	70148953	70149207	Active
chr17	75839058	75839312	Active
chr11	73768561	73768815	Active
chr15	51323337	51323591	Active
chr12	124951164	124951418	Active
chr17	78757289	78757543	Active
chr11	86399661	86399915	Active
chr17	72439913	72440167	Active
chr17	18124386	18124640	Active
chr12	122615385	122615639	Active
chr17	3669318	3669572	Active
chr11	127521925	127522179	Active
chr11	127510908	127511162	Active
chr11	588209	588463	Active
chr11	74677987	74678241	Active
chr3	22021583	22021837	Active
chr11	72343635	72343889	Active
chr15	93181815	93182069	Active
chr11	69560120	69560374	Active
chr20	61746608	61746862	Active
chr15	91137993	91138247	Active
chr11	69682921	69683175	Active
chr11	69851998	69852252	Active
chr3	11347887	11348141	Active
chr11	45422765	45423019	Active
chr15	79973484	79973738	Active
chr20	49971193	49971447	Active
chr15	40361830	40362084	Active
chr15	85504611	85504865	Active
chr15	78615053	78615307	Active
chr20	61864287	61864541	Active
chr11	120678532	120678786	Active
chr2	18336496	18336750	Active
chr11	47927729	47927983	Active
chr11	71211453	71211707	Active
chr11	75494351	75494605	Active
chr11	69802886	69803140	Active
chr11	120388387	120388641	Active
chr11	75025024	75025278	Active
chr11	13148608	13148862	Active
chr11	124640377	124640631	Active
chr11	2763591	2763845	Active
chr11	2799666	2799920	Active
chr11	70270551	70270805	Active
chr11	75860016	75860270	Active
chr11	126301989	126302243	Active
chr11	70403733	70403987	Active
chr11	63975241	63975495	Active
chr11	470039	470293	Active
chr12	63034989	63035243	Active
chr12	130084361	130084615	Active
chr12	38779499	38779753	Active
chr12	43136685	43136939	Active
chr2	102081179	102081433	Active
chr2	236007894	236008148	Active
chr6	6713410	6713664	Active
chr2	231839402	231839656	Active
chr6	155372211	155372465	Active
chr2	179729281	179729535	Active
chr12	63087453	63087707	Active
chr2	207480437	207480691	Active
chr2	181626440	181626694	Active
chr2	201613287	201613541	Active
chr2	205187137	205187391	Active
chr10	112525012	112525266	Active
chr6	42489093	42489347	Active
chr2	101593800	101594054	Active
chr12	130055960	130056214	Active
chr12	105879599	105879853	Active
chr6	1005942	1006196	Active
chr2	242909247	242909501	Active
chr10	21319455	21319709	Active
chr2	11714350	11714604	Active
chr12	51926335	51926589	Active
chr12	31159401	31159655	Active
chr2	242796587	242796841	Active
chr2	10310860	10311114	Active
chr2	128405159	128405413	Active
chr4	155830064	155830318	Active
chr12	6226340	6226594	Active
chr12	132970342	132970596	Active
chr12	11992535	11992789	Active
chr4	77752536	77752790	Active
chr10	12553032	12553286	Active
chr12	130238617	130238871	Active
chr10	115086428	115086682	Active
chr6	166439432	166439686	Active
chr16	89336383	89336637	Active
chr16	84840696	84840950	Active
chr16	14458767	14459021	Active
chr10	26757544	26757798	Active
chr16	57158449	57158703	Active
chr10	94582493	94582747	Active
chr10	9638803	9639057	Active
chr1	90309525	90309779	Active
chr16	57338486	57338740	Active
chr10	120671242	120671496	Active
chr10	6357384	6357638	Active
chr10	89536092	89536346	Active
chr16	87213290	87213544	Active
chr16	70795585	70795839	Active
chr1	20593197	20593451	Active
chr16	1053835	1054089	Active
chr10	52753398	52753652	Active
chr1	211210957	211211211	Active
chr1	234108928	234109182	Active
chr1	113734759	113735013	Active
chr10	12491137	12491391	Active
chr13	27757727	27757981	Active
chr1	29299852	29300106	Active
chr10	30985201	30985455	Active
chr10	92945377	92945631	Active
chr13	114770701	114770955	Active
chr13	111287174	111287428	Active
chr3	70331108	70331362	Active
chr1	2020403	2020657	Active
chr13	110522427	110522681	Active
chr10	29421326	29421580	Active
chr14	68776953	68777207	Active
chr14	56800661	56800915	Active
chr10	105264555	105264809	Active
chr14	90607132	90607386	Active
chr10	12648350	12648604	Active
chr14	94641076	94641330	Active
chr14	100938515	100938769	Active
chr3	188850536	188850790	Active
chr3	12447690	12447944	Active
chr3	46888047	46888301	Active
chr10	100194594	100194848	Active
chr10	17547262	17547516	Active
chr6	34536014	34536268	Active
chr3	71190591	71190845	Active
chr10	31300084	31300338	Active
chr10	95707178	95707432	Active
chr3	15847702	15847956	Active
chr14	75478735	75478989	Active
chr14	73248860	73249114	Active
chr3	196454741	196454995	Active
chr10	124104544	124104798	Active
chr10	3306864	3307118	Active
chr10	114581829	114582083	Active
chr10	819711	819965	Active
chr10	80262261	80262515	Active
chr6	16911112	16911366	Active
chr3	60729274	60729528	Active
chr14	61719942	61720196	Active
chr10	101780589	101780843	Active
chr6	32015410	32015664	Active
chr12	115238024	115238278	Active
chr3	172185593	172185847	Active
chr14	101920760	101921014	Active
chr14	90876120	90876374	Active
chr12	109977520	109977774	Active
chr12	94101329	94101583	Active
chr12	3334776	3335030	Active
chr12	130049967	130050221	Active
chr12	124673725	124673979	Active
chr14	92210715	92210969	Active
chr14	97773432	97773686	Active
chr14	101132461	101132715	Active
chr14	100943172	100943426	Active
chr3	29244480	29244734	Active
chr3	60004152	60004406	Active
chr3	170773975	170774229	Active
chr3	98633691	98633945	Active
chr5	82288073	82288327	Active
chr5	157715360	157715614	Active
chr7	3801854	3802108	Active
chr3	195537343	195537597	Active
chr7	93205117	93205371	Active
chr3	58247177	58247431	Active
chr3	11211568	11211822	Active
chr3	49514667	49514921	Active
chr5	85757670	85757924	Active
chr3	46257052	46257306	Active
chr5	138898218	138898472	Active
chr5	172857107	172857361	Active
chr7	102613905	102614159	Active
chr3	13105098	13105352	Active
chr3	44997361	44997615	Active
chr3	57437069	57437323	Active
chr7	24518341	24518595	Active
chr3	45587482	45587736	Active
chr3	195603803	195604057	Active
chr21	38020251	38020505	Active
chr5	89392923	89393177	Active
chr5	156906500	156906754	Active
chr7	102080998	102081252	Active
chr7	76009735	76009989	Active
chr7	27494040	27494294	Active
chr5	45386194	45386448	Active
chr21	44630830	44631084	Active
chr7	158657191	158657445	Active
chr7	44733966	44734220	Active
chr7	151541867	151542121	Active
chr7	148942647	148942901	Active
chr7	6470046	6470300	Active
chr5	171075263	171075517	Active
chr20	34653536	34653790	Active
chr5	76035382	76035636	Active
chr20	10153635	10153889	Active
chr5	147781607	147781861	Active
chr20	47600581	47600835	Active
chr5	158563333	158563587	Active
chr5	14570819	14571073	Active
chr7	13948989	13949243	Active
chr5	131338232	131338486	Active
chr7	98639109	98639363	Active
chr7	75639131	75639385	Active
chr7	1929541	1929795	Active
chr20	30914211	30914465	Active
chr7	156268028	156268282	Active
chr5	78053792	78054046	Active
chr5	32768764	32769018	Active
chr20	42286897	42287151	Active
chr20	32106267	32106521	Active
chr7	963299	963553	Active
chr5	153438318	153438572	Active
chr20	23251090	23251344	Active
chr5	173799202	173799456	Active
chr5	658192	658446	Active
chr20	271910	272164	Active
chr5	134773548	134773802	Active
chr5	134645230	134645484	Active
chr20	59929020	59929274	Active
chr20	30319305	30319559	Active
chr4	123820039	123820293	Active
chr4	147143793	147144047	Active
chr4	180546569	180546823	Active
chr6	42682287	42682541	Active
chr6	166672933	166673187	Active
chr20	49952205	49952459	Active
chr20	57268739	57268993	Active
chr4	37456183	37456437	Active
chr4	90238647	90238901	Active
chr20	33717821	33718075	Active
chr20	42623467	42623721	Active
chr20	47255341	47255595	Active
chr4	19731964	19732218	Active
chr20	50665050	50665304	Active
chr4	5167824	5168078	Active
chr4	124427289	124427543	Active
chr4	11693309	11693563	Active
chr4	76106801	76107055	Active
chr4	186280270	186280524	Active
chr4	26050738	26050992	Active
chr4	189049155	189049409	Active
chr4	15305755	15306009	Active
chr4	1845151	1845405	Active
chr4	141188557	141188811	Active
chr9	113605024	113605278	Active
chr9	140330992	140331246	Active
chr9	134153635	134153889	Active
chr9	115034383	115034637	Active
chr1	40771233	40771487	Active
chr9	32665591	32665845	Active
chr9	140009654	140009908	Active
chr9	93763658	93763912	Active
chr9	112049367	112049621	Active
chr9	131058722	131058976	Active
chr9	88743036	88743290	Active
chr9	27118499	27118753	Active
chr9	84203559	84203813	Active
chr1	8472702	8472956	Active
chr9	97402674	97402928	Active
chr9	131999949	132000203	Active
chr1	95469116	95469370	Active
chr9	135425121	135425375	Active
chr9	126441860	126442114	Active
chr9	92093104	92093358	Active
chr9	129236829	129237083	Active
chr9	137394943	137395197	Active
chr9	101833968	101834222	Active
chr9	32672905	32673159	Active
chr9	124320869	124321123	Active
chr9	136557205	136557459	Active
chr9	132320397	132320651	Active
chr9	112143956	112144210	Active
chr9	137444295	137444549	Active
chr8	96715531	96715785	Active
chr8	25166656	25166910	Active
chr8	96102356	96102610	Active
chr8	141954926	141955180	Active
chr8	144513857	144514111	Active
chr8	23174300	23174554	Active
chr1	169029665	169029919	Active
chr1	224357499	224357753	Active
chr1	115880921	115881175	Active
chr1	201709401	201709655	Active
chr1	244268431	244268685	Active
chr1	56891224	56891478	Active
chr8	106102981	106103235	Active
chr8	225504	225758	Active
chr1	28853704	28853958	Active
chr8	129210075	129210329	Active
chr8	23224206	23224460	Active
chr8	41668227	41668481	Active
chr1	232244817	232245071	Active
chr1	184122074	184122328	Active
chr8	96705920	96706174	Active
chr8	102054408	102054662	Active
chr8	133334014	133334268	Active
chr8	102149711	102149965	Active
chr1	26857120	26857374	Active
chr8	134742612	134742866	Active
chr8	142216872	142217126	Active
chrX	153707716	153707970	Active
chr1	6341772	6342026	Active
chr1	242162322	242162576	Active
chr1	3421174	3421428	Active
chr1	115758960	115759214	Active
[truncated: 2 more rows]

## Sheet: Table S6
Table S6. Expression analyses on nearby genes of cell type specific enhancer and shared enhancer
MSEL
	20kb	100kb	200kb	500kb	750kb	1Mb	1.5Mb	2Mb
Overexpressed in MDAMB231	288	710	1023	1482	1687	1826	1986	2074
Overexpressed in HMEC	201	491	784	1364	1679	1863	2132	2292
No change in expression	88	204	295	496	567	644	736	783
Total gene #	577	1405	2102	3342	3933	4333	4854	5149
fold change for # of genes between overexpressed in MDAMB231 and overexpressed in HMEC	1.43284	1.44603	1.30485	1.08651	1.00476	0.98014	0.93152	0.904887
P-val (Chi-square test between overexpressed genes in MDAMB231 and overexpressed genes in HMEC	2.18685e-07	6.75854e-17	9.62987e-14	0.00351185	0.855342	0.421486	0.0027153	1.38007e-05
HSEL
	20kb	100kb	200kb	500kb	750kb	1MB	1.5MB	2MB
Overexpressed in MDAMB231	166	455	728	1268	1540	1713	1903	2009
Overexpressed in HMEC	390	766	1092	1623	1871	2049	2270	2422
No change in expression	78	197	292	488	584	659	742	795
Total gene #	634	1418	2112	3379	3995	4421	4915	5226
fold change for # of genes between overexpressed in HMEC and overexpressed in MDAMB231	2.3494	1.68352	1.5	1.27997	1.21494	1.19615	1.19285	1.20557
P-val (Chi-square test between overexpressed genes in MDAMB231 and overexpressed genes in HMEC	7.89043e-37	4.18031e-32	1.17166e-29	2.58683e-18	7.07682e-14	4.9286e-13	6.93847e-14	5.67407e-17
genes without MSEL
	20kb	100kb	200kb	500kb	750kb	1MB	1.5MB	2MB
Overexpressed in MDAMB231	2236	1815	1502	1043	840	700	543	455
Overexpressed in HMEC	2821	2531	2238	1659	1344	1160	891	731
No change in expression	911	795	703	504	434	358	266	219
Total gene #	5968	5141	4443	3206	2618	2218	1700	1405
fold change for # of genes between overexpressed in MDAMB231 and overexpressed in HMEC	0.792627	0.717108	0.671135	0.628692	0.625	0.603448	0.609428	0.622435
P-val (Chi-square test between overexpressed genes in MDAMB231 and overexpressed genes in HMEC	2.3196e-27	2.37805e-46	2.46478e-56	1.00656e-54	2.63547e-45	1.63386e-44	1.26525e-33	5.52547e-26
P-val (Chi-square test: oeverexpressed genes in MDAMB231 for genes with MSEL vs oeverexpressed genes in MDAMB231 for genes without MSEL)	4.47778e-09	2.67236e-25	8.99791e-31	9.56346e-23	1.33694e-18	8.29464e-17	6.11733e-11	7.10601e-08
genes without HSEL
	20kb	100kb	200kb	500kb	750kb	1MB	1.5MB	2MB
Overexpressed in MDAMB231	2357	2069	1796	1257	985	814	626	520
Overexpressed in HMEC	2632	2256	1931	1400	1152	974	753	601
No change in expression	921	802	707	514	418	343	260	207
Total gene #	5910	5127	4434	3171	2555	2131	1639	1328
fold change for # of genes between overexpressed in HMEC and overexpressed in MDAMB231	1.11667	1.09038	1.07517	1.11376	1.16954	1.19656	1.20288	1.15577
P-val (Chi-square test between overexpressed genes in MDAMB231 and overexpressed genes in HMEC	3.03203e-07	0.000184444	0.00368062	0.000273231	2.17796e-06	6.82015e-07	7.01341e-06	0.00146107
P-val (Chi-square test: oeverexpressed genes in HMEC for genes with HSEL vs oeverexpressed genes in HMEC for genes without HSEL)	3.64737e-16	2.12831e-11	6.14006e-10	0.00163597	0.166914	0.625983	0.864579	0.477088
shared enhancer
	20kb	100kb	200kb	500kb	750kb	1Mb	1.5Mb	2Mb
Overexpressed in MDAMB231	336	630	908	1476	1718	1891	2079	2206
Overexpressed in HMEC	289	673	1014	1630	1931	2154	2425	2258
No change in expression	121	243	349	567	664	734	818	862
Total gene #	746	1546	2271	3673	4313	4779	5322	5326
fold change for # of genes between overexpressed in HMEC and overexpressed in MDAMB231 (MDAMB231/HMEC)	1.16263	0.936107	0.895464	0.905521	0.889694	0.877902	0.85732	0.976971
fold change for # of genes between overexpressed in HMEC and overexpressed in MDAMB231 (HMEC/MDAMB231)	0.860119	1.06825	1.11674	1.10434	1.12398	1.13908	1.16643	1.02357
P-val (Chi-square test between overexpressed genes in MDAMB231 and overexpressed genes in HMEC	0.0136545	0.117333	0.00145516	0.00027566	3.44902e-06	5.18488e-08	1.13658e-11	0.307192

## Sheet: Table S7
Table S7. Shared Enhancer Loci coordinates
chr1	1709623	1715710
chr1	8267873	8281239
chr1	8452856	8459510
chr1	8739904	8741709
chr1	8856481	8858858
chr1	8880838	8884016
chr1	8948756	8952425
chr1	8958858	8966756
chr1	9000812	9003424
chr1	12674455	12681591
chr1	15268889	15274777
chr1	19405014	19411467
chr1	19527999	19532798
chr1	19793606	19797531
chr1	21643320	21654768
chr1	24512174	24520564
chr1	24561602	24565004
chr1	26284138	26286230
chr1	27108463	27118545
chr1	27997000	28000544
chr1	28436294	28440555
chr1	28781406	28783667
chr1	29207810	29216248
chr1	30190658	30193715
chr1	31209875	31219889
chr1	32261009	32266240
chr1	32496762	32498503
chr1	33194380	33197924
chr1	33885608	33888308
chr1	35494463	35496994
chr1	36712894	36718759
chr1	37963264	37966524
chr1	40541788	40543535
chr1	42307836	42310620
chr1	44316986	44321036
chr1	46143645	46146562
chr1	46269772	46271815
chr1	51723956	51736098
chr1	55417690	55422967
chr1	58876917	58879219
chr1	59308885	59311068
chr1	59638859	59640642
chr1	64060111	64062076
chr1	64195332	64199438
chr1	64281493	64285391
chr1	65876912	65879311
chr1	67904842	67907976
chr1	68110162	68114872
chr1	68255471	68262135
chr1	68443263	68446974
chr1	69088898	69091067
chr1	70672421	70674980
chr1	71816386	71818659
chr1	80364856	80366840
chr1	82154340	82157120
chr1	84907548	84909739
chr1	85804247	85806669
chr1	85872096	85874161
chr1	85913064	85918422
chr1	86314600	86317666
chr1	90370974	90378471
chr1	92034401	92037297
chr1	94262125	94265802
chr1	94718664	94727478
chr1	95079246	95084532
chr1	95125795	95127740
chr1	95482894	95485207
chr1	95536456	95540119
chr1	96822013	96832040
chr1	96838986	96840694
chr1	97848850	97850998
chr1	98548730	98553607
chr1	98568919	98570636
chr1	98686779	98688470
chr1	100064054	100066795
chr1	101835853	101837941
chr1	104066803	104068541
chr1	108649020	108651521
chr1	109814612	109821908
chr1	109911455	109915837
chr1	109969396	109971555
chr1	110413345	110417336
chr1	111992390	111995428
chr1	112943369	112948412
chr1	113866139	113868429
chr1	115953507	115955752
chr1	116011366	116014512
chr1	116466439	116468258
chr1	117044661	117054471
chr1	117634659	117637863
chr1	118472750	118476398
chr1	119840425	119842656
chr1	120489022	120492211
chr1	144906582	144918191
chr1	144935461	144943928
chr1	145095165	145104920
chr1	145128018	145129287
chr1	145538468	145550485
chr1	145647926	145654220
chr1	147145938	147150100
chr1	149906116	149913246
chr1	150574162	150579648
chr1	150581549	150590050
chr1	151465488	151469048
chr1	151517542	151524350
chr1	151651399	151655803
chr1	152300241	152302947
chr1	155948137	155955404
chr1	156068556	156079743
chr1	158977680	158980027
chr1	158981631	158987465
chr1	159857650	159862302
chr1	162468424	162471236
chr1	165451082	165452485
chr1	165735364	165740321
chr1	167138080	167145824
chr1	169764400	169766789
chr1	169902788	169904444
chr1	170501654	170504295
chr1	172621221	172625652
chr1	172839613	172841361
chr1	172900361	172906461
chr1	172971704	172973387
chr1	173089941	173093668
chr1	173299247	173301249
chr1	173558906	173560842
chr1	173832042	173836070
chr1	174036814	174038214
chr1	178670888	178672263
chr1	179131817	179136611
chr1	179841965	179846070
chr1	180760667	180762245
chr1	181041260	181044094
chr1	181054711	181058079
chr1	183790245	183792355
chr1	183882484	183886461
chr1	183970411	183973399
chr1	184854605	184862603
chr1	184938783	184945620
chr1	185937933	185944369
chr1	186340500	186343320
chr1	194626507	194628056
chr1	196368271	196371043
chr1	197806564	197808728
chr1	198123505	198126330
chr1	198848239	198852026
chr1	200044339	200046648
chr1	200301568	200307726
chr1	200589977	200592072
chr1	202770998	202776477
chr1	203480095	203485190
chr1	203856867	203860852
chr1	206641113	206647457
chr1	206843803	206849897
chr1	206894173	206900750
chr1	209749403	209752022
chr1	210549525	210551722
chr1	213295584	213298536
chr1	214432394	214433851
chr1	214676573	214682020
chr1	218065205	218067160
chr1	218827549	218835749
chr1	219118053	219120564
chr1	219260856	219264496
chr1	220905230	220909022
chr1	221564953	221567109
chr1	224837018	224842271
chr1	225840997	225846837
chr1	225941609	225944740
chr1	225966026	225969896
chr1	226863137	226869487
chr1	227049648	227056186
chr1	227062360	227066110
chr1	227485792	227488661
chr1	227575670	227577585
chr1	227945443	227956487
chr1	230775304	230780909
chr1	231523070	231527309
chr1	232360752	232363791
chr1	232673095	232676060
chr1	234629394	234632104
chr1	234906238	234910371
chr1	234983777	234989162
chr1	235131680	235136110
chr1	235901442	235905770
chr1	236060665	236067711
chr1	237076197	237077941
chr1	238814706	238818680
chr1	241576091	241578342
chr1	243879251	243883956
chr1	244112523	244115047
chr1	244482069	244490957
chr1	245985647	245988006
chr1	246750132	246751835
chr1	249112908	249120160
chr2	1049700	1052035
chr2	1730871	1736975
chr2	10053775	10055813
chr2	10079613	10083064
chr2	10114322	10117456
chr2	10416042	10431508
chr2	10759298	10761506
chr2	15499946	15501647
chr2	18156711	18159873
chr2	19336304	19343171
chr2	24711716	24714018
chr2	27232208	27235064
chr2	27237638	27240702
chr2	28052079	28057549
chr2	28126046	28127870
chr2	36875880	36877989
chr2	37330260	37332154
chr2	37796015	37802367
chr2	38049360	38051346
chr2	39717841	39724050
chr2	42086314	42088969
chr2	42342998	42346982
chr2	42362495	42370930
chr2	43410667	43414064
chr2	43638468	43640189
chr2	44346965	44349000
chr2	44460145	44463197
chr2	45344812	45349375
chr2	45606873	45608784
chr2	46766610	46769777
chr2	47148623	47151040
chr2	47315011	47319198
chr2	48572701	48574285
chr2	54787984	54793462
chr2	58271189	58273889
chr2	64924470	64927688
chr2	65090721	65095372
chr2	67621179	67622851
chr2	69808186	69811154
chr2	70334362	70337707
chr2	70357709	70365902
chr2	71968659	71978192
chr2	85927684	85930977
chr2	88336603	88339126
chr2	96923463	96931413
chr2	97451688	97455276
chr2	97642539	97644609
chr2	100590189	100593146
chr2	101495990	101501675
chr2	106762839	106765093
chr2	112762466	112764482
chr2	113444741	113447254
chr2	113493667	113496783
chr2	113522370	113527462
chr2	113692588	113698081
chr2	120993939	120998324
chr2	128393906	128396998
chr2	128689282	128690817
chr2	136543288	136545704
chr2	136893263	136896542
chr2	136992738	136997652
chr2	144229832	144232122
chr2	146508302	146511490
chr2	147520362	147522401
chr2	151267201	151268837
chr2	152881814	152885852
chr2	152909819	152912784
chr2	153164285	153167288
chr2	153255050	153265268
chr2	153352291	153357196
chr2	154841831	154844415
chr2	171877076	171878661
chr2	174540886	174542574
chr2	174807259	174809061
chr2	174836018	174838547
chr2	175461703	175463775
chr2	179268208	179270270
chr2	181382521	181391125
chr2	181435774	181437407
chr2	181569276	181570966
chr2	191131148	191133251
chr2	191470065	191473952
chr2	200774764	200775978
chr2	203158114	203160845
chr2	204356452	204358989
chr2	205121147	205123057
chr2	206269423	206271239
chr2	206570386	206573750
chr2	208674190	208677404
chr2	218201713	218203824
chr2	218315560	218317726
chr2	219576102	219577587
chr2	219713662	219715907
chr2	220998908	221001265
chr2	221056265	221060490
chr2	225446957	225448563
chr2	227347257	227350423
chr2	227635347	227639423
chr2	229563520	229567323
chr2	231094074	231096921
chr2	232649801	232653235
chr2	234148064	234157576
chr2	237550351	237552970
chr2	238079375	238081398
chr2	238372643	238375596
chr2	238389794	238399690
chr2	238638520	238644862
chr2	240199563	240203006
chr2	241307537	241315238
chr2	243015920	243018522
chr3	4467028	4469778
chr3	4865232	4876692
chr3	8358820	8363714
chr3	10064510	10069890
chr3	11326728	11334385
chr3	12698736	12704621
chr3	13577110	13582187
chr3	15685289	15692195
chr3	15807379	15813124
chr3	15838481	15842690
chr3	17645235	17647766
chr3	18162891	18167295
chr3	21695367	21697355
chr3	21744877	21749374
chr3	22661381	22663320
chr3	24313681	24315382
chr3	28090764	28097317
chr3	29286736	29289492
chr3	30261932	30264741
chr3	30551055	30556294
chr3	31417617	31420388
chr3	31587032	31590480
chr3	32217281	32220105
chr3	32541410	32543652
chr3	32726748	32729261
chr3	33252057	33254472
chr3	34051408	34055990
chr3	36688591	36691912
chr3	37113000	37117042
chr3	38207702	38213066
chr3	38538259	38539774
chr3	40867935	40872497
chr3	40979704	40982224
chr3	42198500	42204484
chr3	42623562	42625923
chr3	42859918	42863548
chr3	43804965	43816135
chr3	45244597	45247306
chr3	45705591	45711668
chr3	46148367	46159133
chr3	46555565	46561579
chr3	46966744	46980256
chr3	48590664	48605856
chr3	49521122	49525047
chr3	52248219	52255653
chr3	52714793	52719336
chr3	57577253	57581522
chr3	57933080	57939894
chr3	58205862	58209782
chr3	63609417	63613115
chr3	65559827	65565085
chr3	65873507	65876953
chr3	66117779	66120074
chr3	69696247	69702303
chr3	70888438	70891657
chr3	71037798	71040700
chr3	71649766	71652227
chr3	79986318	79988219
chr3	81499797	81501474
chr3	87035902	87044120
chr3	93690583	93694194
chr3	93782066	93784852
chr3	97534175	97535547
chr3	97756776	97758755
chr3	98458949	98462141
chr3	98570660	98573429
chr3	98620683	98624352
chr3	99012756	99014333
chr3	99351463	99360947
chr3	99369317	99371689
chr3	99534822	99536516
chr3	99577666	99582700
chr3	100213192	100217888
chr3	100426432	100428289
chr3	100710836	100712759
chr3	101771346	101773407
chr3	102165310	102171177
chr3	102248813	102250545
chr3	104625511	104629244
chr3	106482665	106486071
chr3	110295378	110299932
chr3	111256835	111263356
chr3	112710482	112712003
chr3	114936299	114937792
chr3	115485023	115486750
chr3	115692756	115695471
chr3	119853282	119855533
chr3	120510403	120512064
chr3	122100431	122101846
chr3	122203023	122204732
chr3	122290905	122293297
chr3	124525903	124528742
chr3	124576048	124582865
chr3	128265353	128269169
chr3	129573168	129575811
chr3	138541621	138544160
chr3	139105012	139107764
chr3	139489926	139493991
chr3	141428975	141430762
chr3	143001316	143003757
chr3	148993696	148997952
chr3	152755810	152757455
chr3	153006376	153009465
chr3	156321858	156324580
chr3	156965283	156967643
chr3	157134578	157136558
chr3	158432768	158437447
chr3	158439802	158446154
chr3	159744449	159746531
chr3	161031846	161034821
chr3	169147323	169150724
chr3	169563852	169566409
chr3	170223628	170225395
chr3	170477251	170479863
chr3	171124360	171126928
chr3	171653142	171656089
chr3	171864103	171867645
chr3	171896320	171901266
chr3	172339368	172342398
chr3	172352227	172354338
chr3	174909570	174912303
chr3	175464495	175467339
chr3	177160559	177162231
chr3	177476013	177477998
chr3	177539916	177546498
chr3	179243925	179245698
chr3	182040577	182044454
chr3	183012668	183021733
chr3	184017363	184022576
chr3	184032884	184041591
chr3	185512021	185518508
chr3	185617161	185619666
chr3	186577630	186579657
chr3	186758009	186760591
chr3	187753342	187756867
chr3	187999586	188006294
chr3	189205146	189210088
chr3	189246944	189250973
chr3	189432157	189433802
chr3	189780539	189783659
chr3	189899633	189905882
chr3	191051633	191057374
chr3	193052248	193053958
chr3	193522030	193524693
chr3	194492198	194495680
chr3	194914843	194920301
chr3	195271762	195274659
chr3	195994274	195997890
chr3	197437309	197442121
chr4	1909125	1913439
chr4	10606096	10609354
chr4	11415393	11418072
chr4	11447120	11448936
chr4	11590489	11592658
chr4	13887811	13897033
chr4	13902597	13911221
chr4	14023539	14025820
chr4	17027701	17034495
chr4	20465463	20466841
chr4	20700389	20702024
chr4	20702095	20704146
chr4	21698605	21700506
chr4	21767131	21772383
chr4	21802428	21805653
chr4	22100667	22102309
chr4	23334284	23337718
chr4	25379100	25381500
chr4	26372593	26376029
chr4	31461905	31464488
chr4	37838046	37840240
chr4	38309281	38314121
chr4	38857686	38862069
chr4	39456184	39460183
chr4	40515868	40519180
chr4	40673699	40676579
chr4	40990461	41002508
chr4	41719285	41722731
chr4	47914289	47916251
chr4	48776764	48780853
chr4	48903628	48913461
chr4	52885731	52887508
chr4	54186298	54189903
chr4	54232012	54233568
chr4	54939011	54945556
chr4	55142138	55145105
chr4	56045879	56052888
chr4	56368843	56370623
chr4	56758865	56761014
chr4	66248626	66251002
chr4	71991598	71994241
chr4	74590563	74597567
chr4	74604312	74608616
chr4	74921560	74924026
chr4	76909334	76913115
chr4	77446505	77449601
chr4	77992482	77996239
chr4	78066786	78068677
chr4	78457050	78462437
chr4	78498963	78504647
chr4	81243155	81244898
chr4	82387577	82389200
chr4	83754485	83756177
chr4	83809227	83811201
chr4	84205909	84208080
chr4	84457697	84463735
chr4	84467236	84483662
chr4	84537839	84542817
chr4	85790284	85793805
chr4	85906318	85908419
chr4	85974582	85977376
chr4	86951176	86961003
chr4	87755280	87757148
chr4	88156060	88157708
chr4	88423413	88424915
chr4	88764522	88766194
chr4	88870575	88872464
chr4	88882393	88884360
chr4	89201143	89205213
chr4	89261229	89263590
chr4	89723699	89726032
chr4	89739240	89745159
chr4	89883714	89887114
chr4	90413113	90415077
chr4	93889948	93892911
chr4	95392782	95394964
chr4	95611502	95613210
chr4	96209090	96212901
chr4	96329548	96331750
chr4	99435140	99441460
chr4	99442050	99447028
chr4	99641126	99644046
chr4	99858419	99861723
chr4	101016442	101018350
chr4	101219007	101221154
chr4	103560583	103563898
chr4	107207896	107209516
chr4	107334719	107337234
chr4	109564670	109566817
chr4	111026755	111030027
chr4	111082458	111089070
chr4	112879375	112882383
chr4	114080800	114082585
chr4	114221096	114222587
chr4	114331263	114333886
chr4	114577620	114580335
chr4	118244458	118248067
chr4	119607165	119609519
chr4	120056322	120057897
chr4	120577391	120579050
chr4	121615439	121617255
chr4	122647106	122651244
chr4	122722815	122725364
chr4	123071427	123073547
chr4	123818253	123821559
chr4	124260182	124263394
chr4	124281493	124284571
chr4	124474443	124479456
chr4	126234426	126236016
chr4	129448324	129451572
chr4	129473021	129476189
chr4	130011249	130013918
chr4	139146337	139148030
chr4	139571045	139573425
chr4	139937835	139943400
chr4	140372036	140374590
chr4	140516405	140519193
chr4	140956767	140961400
chr4	141023127	141026635
chr4	141133579	141135839
chr4	141345520	141349214
chr4	142273341	142275501
chr4	143185215	143189222
chr4	148418146	148420893
chr4	148466284	148470165
chr4	148497153	148500675
chr4	148516918	148519756
chr4	148634864	148636793
chr4	150264567	150266961
chr4	150329409	150331880
chr4	150704402	150706164
chr4	150917645	150920735
chr4	151268389	151270240
chr4	152249520	152254037
chr4	152726926	152729395
chr4	153701262	153705175
chr4	154063580	154068239
chr4	154907925	154910430
chr4	157670407	157674276
chr4	157861885	157874781
chr4	157877488	157891131
chr4	158191295	158194068
chr4	159690554	159693975
chr4	159968356	159970217
chr4	166381301	166383908
chr4	169016499	169021547
chr4	169370868	169374090
chr4	169478307	169484846
chr4	169568956	169571152
chr4	169714718	169720095
chr4	169827935	169830260
chr4	170067324	170070422
chr4	170169771	170182162
chr4	170186163	170191530
chr4	170530771	170533164
chr4	172800762	172802827
chr4	174137798	174141948
chr4	174162471	174166283
chr4	174170692	174175535
chr4	177695441	177711910
chr4	178660743	178662903
chr4	182579398	182585114
chr4	183894371	183900372
chr4	184342987	184346699
chr4	186203110	186206408
chr4	186682399	186684143
chr4	186758081	186762787
chr4	187603297	187611649
chr4	187852566	187859471
chr5	441533	445412
chr5	955195	961934
chr5	6376019	6378560
chr5	10307891	10312083
chr5	10691196	10697738
chr5	14395001	14402747
chr5	14809212	14814042
chr5	16460497	16465849
chr5	16869110	16872710
chr5	16886273	16900357
chr5	17024280	17025961
chr5	17860026	17862207
chr5	21151476	21155514
chr5	30503668	30506100
chr5	31532733	31535359
chr5	32984704	32986165
chr5	33260914	33262459
chr5	33442452	33447012
chr5	33771488	33774729
chr5	33814949	33819343
chr5	34498200	34500535
chr5	34607417	34612433
chr5	36928116	36930185
chr5	37720796	37725979
chr5	37737196	37741608
chr5	39497668	39499449
chr5	39660457	39662975
chr5	39774544	39776959
chr5	41904640	41907322
chr5	42943764	42946535
chr5	52216262	52220309
chr5	53072986	53076909
chr5	54299017	54301214
chr5	54456625	54458480
chr5	54928348	54931329
chr5	55596160	55599162
chr5	55618461	55620713
chr5	55640682	55648937
chr5	56828242	56829997
chr5	58316210	58318498
chr5	58329985	58339654
chr5	58393844	58396897
chr5	60522746	60526685
chr5	61670956	61672691
chr5	65218012	65221365
chr5	65256100	65258734
chr5	65305219	65307344
chr5	71473694	71477098
chr5	71746392	71750189
chr5	72117109	72119980
chr5	72508596	72512814
chr5	72622193	72625592
chr5	72900746	72903591
chr5	73058434	73062348
chr5	73087833	73094516
chr5	73355240	73361347
chr5	74390477	74392492
chr5	74615104	74618748
chr5	75982851	75989373
chr5	78595941	78597893
chr5	79284872	79286827
chr5	80563747	80566668
chr5	80723765	80725425
chr5	81265497	81267753
chr5	82370764	82373000
chr5	82862602	82867455
chr5	82871827	82873973
chr5	87562083	87564337
chr5	88179488	88181978
chr5	88323854	88325725
chr5	88329354	88335042
chr5	89225089	89227909
chr5	89813887	89816011
chr5	90484530	90487273
chr5	90572168	90580942
chr5	92867300	92869026
chr5	94236013	94238664
chr5	95658449	95661603
chr5	96018227	96019750
chr5	96869048	96870910
chr5	97430623	97434295
chr5	97803165	97805013
chr5	100111625	100114939
chr5	102845848	102847812
chr5	102858111	102860060
chr5	102896016	102898087
chr5	106820754	106824427
chr5	106888251	106889819
chr5	107228173	107230691
chr5	107996449	107998549
chr5	108746251	108750285
chr5	109165716	109168118
chr5	109399026	109401000
chr5	110571911	110574323
chr5	112197449	112200502
chr5	112212980	112216671
chr5	114785565	114787468
chr5	114991541	114994638
chr5	116099152	116103299
chr5	119473943	119476368
chr5	119789421	119791274
chr5	119934900	119936747
chr5	119959184	119961238
chr5	121488344	121490448
chr5	122816942	122819127
chr5	123041099	123046315
chr5	123931599	123936919
chr5	124630733	124632336
chr5	124633240	124635133
chr5	124893184	124897682
chr5	127533867	127538373
chr5	127967147	127969089
chr5	129734713	129736481
chr5	130577287	130579883
chr5	130956811	130960635
chr5	131403324	131415106
chr5	132578549	132588418
chr5	133327563	133333171
chr5	133836609	133850647
chr5	134574020	134586615
chr5	134822770	134831561
chr5	135387000	135396385
chr5	137368661	137372944
chr5	138580958	138584090
chr5	139623231	139636190
chr5	139670969	139684103
chr5	141036350	141039076
chr5	141996565	141999166
chr5	142150323	142153641
chr5	142731776	142736398
chr5	142971342	142977137
chr5	143265932	143270665
chr5	143550162	143551606
chr5	146901343	146903450
chr5	147142399	147144709
chr5	148303746	148305708
chr5	149380482	149384571
chr5	149639458	149647427
chr5	150460526	150469304
chr5	151249385	151252202
chr5	151284781	151286676
chr5	153456286	153459008
chr5	153598048	153604356
chr5	153733414	153738567
chr5	159275099	159279209
chr5	159300050	159302710
chr5	162805261	162807668
chr5	167913904	167915898
chr5	169053127	169055130
chr5	169212270	169216225
chr5	169910273	169912031
chr5	169917093	169919856
chr5	171184020	171186474
chr5	171379301	171385811
chr5	172279149	172290348
chr5	173345473	173349226
chr6	834103	838039
chr6	1189349	1192045
chr6	1321209	1330067
chr6	1534937	1537290
chr6	2629228	2636306
chr6	2845690	2848222
chr6	3021955	3026054
chr6	4605461	4612303
chr6	4809942	4814475
chr6	4939126	4945283
chr6	5498568	5501805
chr6	6780602	6782961
chr6	6824370	6828263
chr6	7617022	7620306
chr6	10209315	10211490
chr6	14727324	14738233
chr6	15258650	15264047
chr6	15416733	15419346
chr6	16134863	16139558
chr6	16709962	16715145
chr6	16761867	16772364
chr6	18394397	18397728
chr6	19378893	19382111
chr6	19432085	19435069
chr6	19755942	19762298
chr6	20688510	20690411
chr6	20952020	20954020
chr6	21021021	21025611
chr6	21371086	21373417
chr6	21537884	21539651
chr6	21633381	21636331
chr6	22885962	22889732
chr6	23348377	23351773
chr6	26393412	26395592
chr6	26533203	26537994
chr6	27444811	27446840
chr6	28191257	28196303
chr6	29616220	29620139
chr6	29955563	29958298
chr6	30447693	30450362
chr6	30576329	30584569
chr6	30646016	30651938
chr6	30733354	30741018
chr6	31053234	31055942
chr6	31166197	31173449
chr6	32382912	32384786
chr6	32873272	32875000
chr6	34647147	34650520
chr6	34878714	34882884
chr6	35334996	35340273
chr6	36214044	36218461
chr6	36411293	36415388
chr6	36564120	36578107
chr6	36609896	36613985
chr6	36814867	36822902
chr6	36878879	36883004
chr6	37594688	37600310
chr6	37849321	37851725
chr6	38475865	38478572
chr6	42301902	42310937
chr6	43764826	43768775
chr6	45398113	45402807
chr6	46065847	46067361
chr6	46095665	46098465
chr6	46151208	46152929
chr6	46841746	46846324
chr6	46971103	46973261
chr6	47381164	47384504
chr6	47706428	47710839
chr6	52253141	52258797
chr6	52396123	52421477
chr6	52740391	52743573
chr6	52983106	52986314
chr6	55910599	55912603
chr6	56095310	56096744
chr6	56556343	56561139
chr6	56724156	56735684
chr6	56773830	56777962
chr6	57129707	57131600
chr6	71956881	71961938
chr6	71998881	72005658
chr6	72170243	72171668
chr6	72182523	72184737
chr6	72197345	72202189
chr6	73570612	73573280
chr6	73737574	73743976
chr6	74375155	74376749
chr6	74400221	74402441
chr6	74431050	74433918
chr6	82322588	82324820
chr6	83584439	83589394
chr6	85327268	85329295
chr6	85786427	85789949
chr6	86126782	86130625
chr6	97343437	97345213
chr6	106708542	106710692
chr6	108448221	108450243
chr6	112437860	112439826
chr6	112617075	112621851
chr6	113388109	113390217
chr6	116391083	116393245
chr6	120518552	120520174
chr6	130050811	130052755
chr6	133574568	133576764
chr6	133965684	133968999
chr6	134271730	134273860
chr6	135034807	135036893
chr6	140028477	140030756
chr6	141882780	141885114
chr6	143581234	143583199
chr6	144731939	144739535
chr6	145390210	145393502
chr6	149773686	149777079
chr6	150328718	150330679
chr6	151694350	151698532
chr6	151720336	151723403
chr6	153066159	153068073
chr6	153272486	153274739
chr6	154729533	154734183
chr6	155473573	155480539
chr6	155765012	155766827
chr6	156170757	156173452
chr6	157006145	157007941
chr6	158427910	158437011
chr6	159415353	159416954
chr6	160120419	160124364
chr6	160390956	160394054
chr6	160397466	160407772
chr6	160769354	160772153
chr6	160774739	160777452
chr6	160898160	160900272
chr6	161693343	161694812
chr6	163910083	163911761
chr6	165590143	165593223
chr6	167103244	167106743
chr6	168356721	168359238
chr6	169970288	169972598
chr7	1977663	1982296
chr7	3475316	3480423
chr7	7898601	7903086
chr7	12990105	12992817
chr7	13817206	13820426
chr7	14875294	14877312
chr7	18928518	18930460
chr7	19873293	19875602
chr7	22121903	22124834
chr7	22614166	22620416
chr7	22709910	22716854
chr7	22756082	22759831
chr7	22761583	22771851
chr7	23394582	23399580
chr7	26208314	26211403
chr7	26930451	26932368
chr7	29526760	29530395
chr7	30024676	30028966
chr7	32707149	32711386
chr7	35041369	35043855
chr7	36032949	36034515
chr7	39627731	39630117
chr7	42908388	42910092
chr7	46408852	46410600
chr7	46823428	46827839
chr7	48030438	48033285
chr7	48282728	48286933
chr7	54824667	54826639
chr7	54836369	54837870
chr7	56119744	56122868
chr7	73235275	73239433
chr7	73504701	73514992
chr7	73718985	73724196
chr7	73887809	73901365
chr7	75713544	75718597
chr7	80480300	80482411
chr7	83651249	83656085
chr7	88083880	88085821
chr7	92955768	92957632
chr7	94834411	94835928
chr7	96054767	96056781
chr7	97745529	97750921
chr7	100288202	100291593
chr7	100395917	100402474
chr7	100736308	100739255
chr7	105421919	105429891
chr7	106406045	106412106
chr7	107518525	107520439
chr7	111442490	111444614
chr7	112120309	112127476
chr7	115979020	115982226
chr7	116762433	116767113
chr7	119692701	119696989
chr7	120222863	120225070
chr7	121077168	121078891
chr7	121182987	121188037
chr7	123289628	123291146
chr7	128971959	128973679
chr7	129016353	129018041
chr7	130614513	130616924
chr7	130638431	130644970
chr7	130756152	130758711
chr7	134001553	134003257
chr7	135441953	135445091
chr7	135445480	135448407
chr7	137650269	137656360
chr7	137800160	137801931
chr7	138439573	138442953
chr7	138548231	138551402
chr7	139757047	139764190
chr7	140263793	140268886
chr7	141401941	141407218
chr7	142167770	142172876
chr7	143675017	143678946
chr7	151155765	151159539
chr7	151421900	151426708
chr7	151635820	151639004
chr7	155086405	155089592
chr7	155709091	155713424
chr7	155751961	155758765
chr8	712939	714629
chr8	8120232	8123495
chr8	8166136	8176787
chr8	8520703	8528200
chr8	8931249	8935897
chr8	11335923	11340683
chr8	11421161	11425877
chr8	12978018	12990024
chr8	16605423	16607973
chr8	17014460	17016923
chr8	17323419	17324885
chr8	17973375	17977396
chr8	18298284	18300395
chr8	19049466	19053618
chr8	19069037	19070916
chr8	19294889	19296880
chr8	23308438	23312782
chr8	23746316	23751497
chr8	24275346	24277133
chr8	26427942	26434864
chr8	28197898	28200122
chr8	29578365	29581187
chr8	37726408	37731286
chr8	38542613	38544666
chr8	38661598	38663836
chr8	38857237	38865391
chr8	41980131	41984712
chr8	49750438	49752378
chr8	53606061	53609050
chr8	54670878	54673853
chr8	57085771	57087988
chr8	59663331	59667448
chr8	59744650	59748090
chr8	61987770	61990235
chr8	67471344	67474097
chr8	74257047	74260643
chr8	74267387	74271566
chr8	74880186	74883601
chr8	78029596	78033262
chr8	81208766	81211127
chr8	81639039	81640886
chr8	82103843	82107903
chr8	82690460	82692455
chr8	82770206	82772226
chr8	86130755	86132613
chr8	86207887	86209442
chr8	87118567	87123403
chr8	94884081	94895131
chr8	94941257	94952128
chr8	95368743	95370517
chr8	99054591	99057472
chr8	101520792	101525717
chr8	101723670	101733280
chr8	101799666	101803657
chr8	101917777	101922825
chr8	102089261	102094924
chr8	102129177	102131986
chr8	102209521	102211248
chr8	105596711	105600725
chr8	106833163	106835413
chr8	108506489	108511026
chr8	109254195	109260500
chr8	109574138	109575849
chr8	110746620	110751125
chr8	111706550	111711038
chr8	113124965	113128511
chr8	116447062	116449508
chr8	116937787	116939662
chr8	117032765	117034873
chr8	117123579	117126835
chr8	117702357	117704462
chr8	118276561	118279208
chr8	119082603	119094666
chr8	119908199	119911711
chr8	119946743	119949151
chr8	122250719	122254317
chr8	122359102	122363804
chr8	122735116	122740858
chr8	122752912	122757625
chr8	122759929	122762360
chr8	125158586	125161193
chr8	126670162	126678633
chr8	126797198	126800331
chr8	126979672	126982389
chr8	128146859	128148768
chr8	128977994	128984970
chr8	129043956	129050325
chr8	129237901	129240425
chr8	130471128	130473526
chr8	130488442	130490951
chr8	130525522	130529871
chr8	131105853	131110920
chr8	131543783	131549874
chr8	131646214	131648837
chr8	132927186	132931110
chr8	134060650	134064028
chr8	142011304	142017878
chr8	146052855	146057145
chr9	2558510	2561548
chr9	18565271	18567471
chr9	26953144	26957836
chr9	32522378	32525914
chr9	33041881	33045505
chr9	35272279	35274321
chr9	35685263	35692502
chr9	36327033	36329564
chr9	37589554	37592337
chr9	73567288	73571531
chr9	74352025	74353515
chr9	75010735	75012693
chr9	75090435	75097215
chr9	75171195	75174243
chr9	79431520	79434750
chr9	81479542	81489723
chr9	83746566	83748514
chr9	84267276	84269518
chr9	84475167	84477822
chr9	85425384	85426997
chr9	88740288	88744628
chr9	90406373	90409706
chr9	91766685	91772353
chr9	93921709	93930065
chr9	94177779	94179754
chr9	94875268	94877520
chr9	97559944	97570747
chr9	97705779	97718179
chr9	99373441	99376091
chr9	100455836	100463311
chr9	100982812	100990229
chr9	101800709	101804777
chr9	102844380	102846164
chr9	103186897	103189492
chr9	107831467	107835727
chr9	109560300	109563820
chr9	109974263	109978958
chr9	111647196	111650007
chr9	111762542	111765342
chr9	111771476	111778700
chr9	112087632	112094884
chr9	112837856	112840460
chr9	113503524	113518472
chr9	114661981	114668998
chr9	114906698	114911424
chr9	114964777	114967399
chr9	115478087	115479883
chr9	117110116	117112922
chr9	117654409	117660605
chr9	118788864	118791043
chr9	118857551	118860209
chr9	120524131	120527065
chr9	120534590	120536320
chr9	121402353	121407234
chr9	123154326	123160369
chr9	123555871	123557907
chr9	123634711	123638961
chr9	123639556	123641989
chr9	124524989	124529031
chr9	125163895	125166810
chr9	125587531	125590427
chr9	125691611	125693734
chr9	127422266	127425230
chr9	127478311	127480208
chr9	128003843	128007494
chr9	133588863	133593602
chr10	1088986	1092761
chr10	1095831	1101915
chr10	3086970	3089708
chr10	3781031	3784748
chr10	4169250	4175870
chr10	4186459	4188028
chr10	4698803	4708664
chr10	8178995	8182105
chr10	10362351	10364078
chr10	10866334	10869517
chr10	13752741	13762363
chr10	14001186	14004456
chr10	14423165	14429889
chr10	14877890	14880069
chr10	16873460	16876563
chr10	16894947	16897256
chr10	17037339	17040047
chr10	17046686	17052877
chr10	17098177	17110792
chr10	17154449	17159539
chr10	18949239	18952410
chr10	18953198	18958146
chr10	20037540	20039239
chr10	21479640	21484959
chr10	21579693	21584378
chr10	21650313	21656417
chr10	22610914	22616540
chr10	24719413	24725405
chr10	25188674	25193206
chr10	27671824	27674419
chr10	29279186	29282167
chr10	29821894	29827983
chr10	29915468	29927066
chr10	29931612	29940573
chr10	30044873	30050046
chr10	30089440	30097877
chr10	30099351	30102880
chr10	30635008	30637742
chr10	30711107	30714252
chr10	31340294	31342427
chr10	33499588	33510291
chr10	33658848	33660619
chr10	34843318	34847120
chr10	34998116	35011996
chr10	35344946	35349306
chr10	43892639	43902229
chr10	44107975	44110393
chr10	52175215	52181842
chr10	52867283	52872550
chr10	54642476	54645275
chr10	60514400	60518309
chr10	61906472	61909837
chr10	61929050	61932984
chr10	62204266	62209062
chr10	62714556	62717285
chr10	64994527	65000579
chr10	70423970	70428150
chr10	71074670	71078511
chr10	71107091	71114590
chr10	72333923	72340523
chr10	73928474	73932607
chr10	74073033	74086197
chr10	74446792	74449156
chr10	75252025	75255034
chr10	75758298	75765319
chr10	75876808	75880830
chr10	79106986	79113297
chr10	79515531	79517432
chr10	80013375	80017701
chr10	81092559	81095811
chr10	86088851	86091770
chr10	89520725	89523034
chr10	89684730	89688132
chr10	89796945	89803848
chr10	90187205	90189583
chr10	90409600	90413257
chr10	90640465	90648819
chr10	91033885	91046166
chr10	91217092	91219941
chr10	91619399	91623078
chr10	91627034	91628555
chr10	93659936	93663936
chr10	94330758	94333188
chr10	94558869	94560892
chr10	94730173	94733655
chr10	94787751	94791523
chr10	95135414	95148464
chr10	96117224	96122259
chr10	97065678	97071336
chr10	97832757	97834791
chr10	98598867	98603664
chr10	99601956	99604053
chr10	99619988	99622457
chr10	99639840	99644968
chr10	100218551	100222017
chr10	101701258	101709156
chr10	101730791	101746757
chr10	102770733	102776622
chr10	103537131	103545377
chr10	103871358	103882500
chr10	104384041	104395871
chr10	104431786	104439767
chr10	112517738	112520023
chr10	112532953	112536229
chr10	115610427	115614115
chr10	115783776	115788505
chr10	115910344	115914216
chr10	116405959	116411259
chr10	116450225	116457935
chr10	120698698	120700515
chr10	120706058	120711650
chr10	120848572	120852293
chr10	120956232	120964563
chr10	121207915	121212140
chr10	123871170	123880390
chr10	124316320	124322022
chr10	124324511	124326747
chr10	124765919	124767856
chr10	126720048	126729038
chr10	126768099	126778597
chr10	129833156	129836727
chr10	134345157	134350954
chr10	134402841	134406385
chr10	135105200	135110532
chr11	2551990	2557093
chr11	3068572	3074114
chr11	3939591	3942853
chr11	4626950	4629109
chr11	6625187	6633414
chr11	7441295	7445146
chr11	7624159	7628357
chr11	8587818	8590385
chr11	9920310	9923805
chr11	9924697	9930012
chr11	10471275	10481688
chr11	10745690	10748681
chr11	10823464	10829375
chr11	12752810	12754717
chr11	13889764	13891830
chr11	14042783	14044996
chr11	14521153	14523154
chr11	16205831	16207404
chr11	17185521	17187808
chr11	18034670	18036838
chr11	19253459	19256275
chr11	19730761	19734361
chr11	19909563	19915220
chr11	19938678	19945024
chr11	27406038	27407426
chr11	27716024	27722081
chr11	28549999	28552308
chr11	28719071	28725165
chr11	29292741	29294406
chr11	29354603	29356618
chr11	32053187	32056698
chr11	32107878	32116757
chr11	33757769	33762095
chr11	34399593	34404522
chr11	34995705	35002832
chr11	35019149	35020654
chr11	35383778	35390304
chr11	35411765	35414762
chr11	35608108	35616405
chr11	36329422	36336069
chr11	43901241	43904388
chr11	46573838	46584980
chr11	47025412	47027094
chr11	57197931	57204338
chr11	58082555	58084277
chr11	62263849	62266167
chr11	63429789	63438232
chr11	69858655	69867881
chr11	72192696	72196210
chr11	72782747	72784700
chr11	73189231	73190878
chr11	73882633	73886406
chr11	75199871	75204320
chr11	76954014	76957206
chr11	77895411	77899542
chr11	78023513	78026031
chr11	85359122	85361227
chr11	85435170	85438879
chr11	85599877	85602771
chr11	86218881	86229337
chr11	86369843	86372893
chr11	92817660	92820165
chr11	93466130	93473324
chr11	94839083	94843898
chr11	95523940	95526685
chr11	95944244	95950515
chr11	100494192	100496278
chr11	100678777	100682481
chr11	102211771	102213505
chr11	102315933	102322705
chr11	102363724	102367391
chr11	104915482	104918576
chr11	105002879	105005114
chr11	106352905	106355324
chr11	107707556	107715817
chr11	108765015	108769171
chr11	108775869	108778790
chr11	109784261	109787514
chr11	109815807	109818246
chr11	110167137	110170547
chr11	111455302	111457628
chr11	111637197	111639188
chr11	116730841	116734377
chr11	116939938	116946960
chr11	117198920	117202310
chr11	119092770	119095695
chr11	119453843	119457537
chr11	120212865	120216767
chr11	120300876	120304912
chr11	122541808	122549753
chr11	122987820	122990675
chr11	123013894	123017943
chr11	124541968	124547148
chr11	124960279	124964244
chr11	127894757	127902831
chr11	128984730	128987995
chr11	129011269	129016673
chr11	129115932	129121968
chr11	129729750	129733838
chr11	129889903	129895955
chr11	130368880	130370449
chr11	130606458	130609577
chr11	130650695	130654038
chr12	834696	837339
chr12	900735	902699
chr12	1869281	1871754
chr12	3237002	3243741
chr12	3805668	3810147
chr12	6655421	6665366
chr12	7012354	7015622
chr12	7103172	7105198
chr12	8146324	8148736
chr12	8218273	8220058
chr12	9819711	9821662
chr12	10530376	10532295
chr12	10763731	10766143
chr12	12093400	12096541
chr12	12715604	12717701
chr12	12952638	12963149
chr12	13268606	13273206
chr12	14425248	14428200
chr12	14551640	14557683
chr12	15110484	15116031
chr12	15948741	15952630
chr12	16541355	16543627
chr12	18471585	18474165
chr12	19247781	19251078
chr12	19302120	19305711
chr12	19998775	20001233
chr12	21591263	21593272
chr12	21806987	21809791
chr12	22839403	22841312
chr12	24752855	24754576
chr12	25339164	25343303
chr12	25428218	25430265
chr12	25485682	25487864
chr12	25963486	25965949
chr12	26940879	26945535
chr12	27173456	27175339
chr12	27240182	27241715
chr12	27412971	27414865
chr12	27778372	27782174
chr12	28466124	28467618
chr12	29193938	29195905
chr12	32112991	32116445
chr12	39285258	39287648
chr12	39520651	39522381
chr12	43191798	43193732
chr12	44135211	44137313
chr12	46053418	46055313
chr12	47517342	47519525
chr12	49894927	49905842
chr12	50055229	50059596
chr12	50091509	50094127
chr12	50376901	50379758
chr12	50938473	50940986
chr12	51834616	51836361
chr12	53820307	53824254
chr12	54050488	54055461
chr12	54189978	54194274
chr12	54221523	54223849
chr12	54751240	54756080
chr12	56917929	56925042
chr12	58333399	58335292
chr12	58805499	58811228
chr12	58950181	58951854
chr12	59143566	59145316
chr12	59853078	59854967
chr12	63093245	63100487
chr12	63121573	63128488
chr12	63210525	63212879
chr12	65058644	65077184
chr12	65137320	65142855
chr12	65564195	65567604
chr12	65883184	65885045
chr12	66238313	66243536
chr12	66255959	66267539
chr12	66989500	66991045
chr12	67971901	67974154
chr12	68582788	68585106
chr12	68958512	68960453
chr12	69417357	69424067
chr12	69658956	69661070
chr12	69933907	69935395
chr12	70266318	70268327
chr12	71706272	71707737
chr12	71949768	71952333
chr12	75781487	75786669
chr12	75845904	75847769
chr12	76151552	76156266
chr12	76157463	76163861
chr12	76472684	76477577
chr12	76703077	76705222
chr12	77158345	77160791
chr12	78287015	78288689
chr12	78331614	78334922
chr12	80437422	80440306
chr12	81602651	81604540
chr12	82867576	82869905
chr12	83966881	83968584
chr12	87902235	87904068
chr12	88754474	88757609
chr12	89737568	89742370
chr12	89782823	89786818
chr12	89832512	89834885
chr12	89862128	89864622
chr12	90603615	90605900
chr12	90609705	90611458
chr12	91367032	91369247
chr12	91774569	91776400
chr12	92487149	92489773
chr12	92554133	92556085
chr12	93138222	93142139
chr12	94116104	94118508
chr12	94159894	94162557
chr12	94176144	94186525
chr12	94491508	94497303
chr12	94568737	94570775
chr12	95097416	95100497
chr12	95375261	95380010
chr12	96193224	96204089
chr12	96436462	96444277
chr12	101802279	101804862
chr12	104668309	104677094
chr12	104851867	104858245
chr12	105430306	105432791
chr12	105501948	105505428
chr12	106692559	106696362
chr12	109244037	109250946
chr12	112442966	112445103
chr12	118487832	118498567
chr12	120306352	120310144
chr12	120555018	120558575
chr12	120876023	120878611
chr12	121114823	121117470
chr12	122361037	122366669
chr12	122947654	122950322
chr12	123399770	123405483
chr12	132394458	132398447
chr13	23946108	23949000
chr13	24474908	24476706
chr13	31154379	31156441
chr13	31418286	31423637
chr13	31441918	31448501
chr13	32328686	32332083
chr13	33402768	33405512
chr13	33477912	33480643
chr13	36496202	36499091
chr13	38190415	38193456
chr13	38320720	38322610
chr13	40731885	40733418
chr13	41349851	41352730
chr13	41625648	41630122
chr13	42134865	42140785
chr13	42707217	42709993
chr13	43878641	43880610
chr13	44926095	44927761
chr13	45374451	45378291
chr13	49469754	49471470
chr13	52096759	52101101
chr13	52208957	52213948
chr13	71241776	71243664
chr13	75707151	75711378
chr13	77193002	77196311
chr13	79966617	79969485
chr13	94890363	94893230
chr13	97655330	97659102
chr13	98299988	98302159
chr13	98530803	98533939
chr13	99958669	99961486
chr13	100855025	100858169
chr13	101526355	101529294
chr13	103380765	103383563
chr13	106882029	106883567
chr13	110080681	110082261
chr13	110969713	110977624
chr13	111175607	111180647
chr13	113838383	113844060
chr13	114827178	114835480
chr13	115077652	115079963
chr14	20966323	20968562
chr14	20968597	20970977
chr14	22762413	22767056
chr14	22837524	22840235
chr14	23158055	23161684
chr14	23286583	23294865
chr14	23534766	23542739
chr14	23581432	23586457
chr14	24682360	24686307
chr14	31710191	31711993
chr14	32402160	32408386
chr14	32472033	32483075
chr14	33161657	33163672
chr14	33177437	33179261
chr14	34548854	34552598
chr14	35452415	35455601
chr14	35762193	35766506
chr14	36559476	36561643
chr14	36784054	36788184
chr14	45364774	45366351
chr14	51207022	51209517
chr14	51991580	51995110
chr14	52101402	52106415
chr14	52109019	52110730
chr14	52491040	52493659
chr14	52590972	52593118
chr14	52808248	52811438
chr14	53476565	53479794
chr14	54311935	54313758
chr14	54419108	54425563
chr14	54564506	54566296
chr14	54647637	54651092
chr14	54672280	54681237
chr14	54716872	54723068
chr14	54821652	54824288
chr14	54976730	54979451
chr14	55113910	55123217
chr14	55923867	55926744
chr14	57846857	57851039
chr14	59211382	59218559
chr14	60527414	60529453
chr14	61565028	61572556
chr14	62059252	62064509
chr14	62118532	62121768
chr14	63156374	63164112
chr14	63621862	63623340
chr14	69503350	69507420
chr14	71162934	71167328
chr14	71536115	71537716
chr14	73426153	73432771
chr14	74067492	74070675
chr14	74551765	74553919
chr14	74952148	74959223
chr14	75507362	75509705
chr14	76108981	76116425
chr14	76347898	76353888
chr14	78056427	78062343
chr14	85745641	85747570
chr14	89602985	89609271
chr14	91089219	91092662
chr14	93569246	93573711
chr14	93705720	93708148
chr14	94490870	94498247
chr14	95713115	95717305
chr14	102433214	102442384
chr14	103458273	103462351
chr14	103856474	103863150
chr14	103948838	103951510
chr14	105487703	105495459
chr15	34339079	34342410
chr15	38064640	38066978
chr15	38198665	38200376
chr15	40224268	40226020
chr15	40481354	40483563
chr15	42790409	42793109
chr15	44498761	44502258
chr15	44505761	44510190
chr15	44510751	44512596
chr15	49706888	49709085
chr15	51938733	51940319
chr15	52197810	52201735
chr15	52341386	52348192
chr15	57056435	57058231
chr15	60476169	60477960
chr15	61517152	61520468
chr15	61846723	61849730
chr15	63071030	63076604
chr15	65711595	65716953
chr15	66079546	66081440
chr15	67022177	67023895
chr15	68674147	68678641
chr15	70403321	70404916
chr15	70558672	70565216
chr15	70777759	70790130
chr15	70816784	70822469
chr15	71066705	71072496
chr15	71146297	71150788
chr15	75459374	75470453
chr15	75911572	75915696
chr15	76508270	76511757
chr15	77355276	77358469
chr15	77434490	77439122
chr15	79006944	79009480
chr15	79166522	79174798
chr15	80323272	80327756
chr15	80725419	80731047
chr15	82437970	82441325
chr15	87905277	87907396
chr15	89685770	89688271
chr15	89787735	89790751
chr15	90700824	90712470
chr15	90885188	90887772
chr15	91410388	91419452
chr15	96312994	96314628
chr15	96341826	96344637
chr15	96417374	96420308
chr15	99456599	99459088
chr15	100074957	100078510
chr16	583204	588010
chr16	4337662	4341649
chr16	4456784	4462593
chr16	11959002	11963206
chr16	14049108	14055835
chr16	15682626	15687956
chr16	20884096	20887246
chr16	20889101	20894770
chr16	23618713	23621061
chr16	28190129	28195522
chr16	46896294	46899183
chr16	48189173	48195403
chr16	51872645	51875170
chr16	53499320	53500717
chr16	57046018	57049599
chr16	66459615	66462957
chr16	68822561	68828719
chr16	70460216	70465956
chr16	79672633	79675927
chr16	80013653	80016445
chr16	83868643	83870568
chr16	84630555	84638981
chr16	85025408	85030930
chr16	87494228	87501491
chr17	196945	205678
chr17	1012265	1020503
chr17	1268072	1273275
chr17	1890864	1894009
chr17	2533775	2540646
chr17	5367878	5371440
chr17	5386837	5389583
chr17	5735218	5742118
chr17	6125622	6127876
chr17	6829879	6831910
chr17	7116552	7127567
chr17	7645690	7655178
chr17	7957900	7964521
chr17	9415105	9416953
chr17	9546814	9553157
chr17	13970819	13972554
chr17	15180574	15183985
chr17	15816431	15819538
chr17	15915886	15918832
chr17	16231843	16233843
chr17	17858857	17865292
chr17	19229180	19236653
chr17	19860036	19863328
chr17	20824955	20826931
chr17	25532891	25535210
chr17	27990856	27994080
chr17	28070701	28073305
chr17	28180160	28181873
chr17	29594145	29598625
chr17	29904281	29912804
chr17	29920399	29928749
chr17	33404858	33415939
chr17	33903398	33905655
chr17	33915464	33919082
chr17	35617945	35619590
chr17	36601821	36615029
chr17	36618611	36627951
chr17	38081448	38087417
chr17	38263123	38272548
chr17	39005643	39007507
chr17	39056714	39061415
chr17	39076979	39080113
chr17	39833259	39837431
chr17	40470818	40483359
chr17	40498197	40501145
chr17	40668750	40680317
chr17	40828846	40837100
chr17	41322188	41329471
chr17	45315524	45319149
chr17	46312346	46326444
chr17	46587504	46589592
chr17	47720988	47726554
chr17	48134305	48150899
chr17	48293147	48301238
chr17	48735402	48741734
chr17	51413015	51414581
chr17	51538989	51540762
chr17	51702163	51708988
chr17	51825990	51827608
chr17	53846042	53848452
chr17	56058705	56064999
chr17	58430124	58435493
chr17	60638847	60645248
chr17	60964275	60967281
chr17	61074968	61077194
chr17	61265889	61268325
chr17	61369618	61372179
chr17	61751203	61754874
chr17	63778965	63783848
chr17	64185573	64189263
chr17	64517672	64520941
chr17	64899557	64903677
chr17	65384352	65389225
chr17	65497980	65500497
chr17	66449853	66453720
chr17	66754366	66757137
chr17	67534012	67537969
chr17	68399827	68403715
chr17	69323081	69324782
chr17	69894422	69900368
chr17	70118405	70124243
chr17	70534057	70537727
chr17	71282251	71292181
chr17	71298003	71307049
chr17	75115983	75130126
chr17	75137448	75144004
chr17	76133190	76142195
chr17	79390160	79398774
chr17	79540667	79550707
chr17	79957938	79965169
chr18	3013398	3017207
chr18	5627540	5631175
chr18	7599333	7603000
chr18	7625596	7628738
chr18	9638037	9640570
chr18	9735822	9745426
chr18	10013584	10018283
chr18	11993150	11996659
chr18	12335340	12338568
chr18	12652287	12654334
chr18	19965262	19967251
chr18	20274019	20276318
chr18	20886591	20889228
chr18	20956387	20961933
chr18	21166654	21177485
chr18	26485210	26486803
chr18	32655635	32657441
chr18	43553572	43555289
chr18	43791106	43792729
chr18	46485218	46488213
chr18	74750640	74752371
chr19	939219	943208
chr19	2487647	2497796
chr19	3139961	3144282
chr19	6615680	6617212
chr19	6740614	6747762
chr19	8304263	8306924
chr19	11202597	11211693
chr19	13270598	13285149
chr19	16544598	16548947
chr19	18568176	18574151
chr19	34714787	34717947
chr19	41102002	41113378
chr19	41171296	41173747
chr19	42623887	42628544
chr19	43703794	43706830
chr19	44241558	44245715
chr19	44667626	44671432
chr19	45922493	45933511
chr19	47364628	47373321
chr19	48987696	48995384
chr19	49369432	49373186
chr19	50350510	50354674
chr19	58838641	58841089
chr20	439944	442874
chr20	3214771	3219622
chr20	5653852	5656167
chr20	6692086	6696620
chr20	9030426	9035658
chr20	9273782	9275914
chr20	10456139	10457950
chr20	10738280	10744620
chr20	13223242	13230873
chr20	13311113	13313613
chr20	14047643	14051895
chr20	16507620	16512139
chr20	17535363	17550162
chr20	17821209	17831967
chr20	19671624	19674868
chr20	22988142	22991407
chr20	25229771	25240516
chr20	25719170	25722106
chr20	32898386	32906299
chr20	33758247	33762310
chr20	34729856	34734202
chr20	35099779	35104974
chr20	36658697	36667909
chr20	36790793	36804189
chr20	39956019	39960108
chr20	43373683	43377195
chr20	43514821	43519201
chr20	43686820	43692600
chr20	43981870	43994658
chr20	46204332	46206957
chr20	49098637	49101916
chr20	49942432	49945505
chr20	50102490	50106188
chr20	52236585	52241597
chr20	52521596	52526232
chr20	52529418	52536257
chr20	54947673	54951191
chr20	61365672	61375136
chr21	30360057	30361699
chr21	30566335	30570615
chr21	30603036	30606111
chr21	33833889	33838729
chr21	36593733	36596533
chr21	36694725	36698417
chr21	38404239	38405830
chr21	38517181	38519019
chr21	41879122	41882299
chr21	42848558	42851409
chr21	44759408	44762589
chr21	46280796	46293233
chr21	46343881	46353850
chr21	47917506	47921363
chr22	19046872	19049194
chr22	27287829	27292912
chr22	27730859	27733861
chr22	30307675	30311520
chr22	30579049	30580728
chr22	31000712	31006692
chr22	35745901	35750168
chr22	35997193	36003573
chr22	37653399	37657696
chr22	37666970	37671007
chr22	39566333	39575899
chr22	40551196	40553518
chr22	40923367	40925046
chr22	46326974	46332928
chr22	46369117	46375957
chr22	46566121	46569423
chr22	47147641	47151700
chr22	47223661	47227885
chr22	50698492	50702486
chrX	13077152	13079370
chrX	39611641	39613359
chrX	39618097	39620421
chrX	48652942	48654871
chrX	53313317	53318909
chrX	64814926	64817774
chrX	70759055	70764974
chrX	71402053	71403592
chrX	71420428	71423632
chrX	73568353	73570445
chrX	77908749	77910697
chrX	102616609	102618581
chrX	102891938	102896706
chrX	103568217	103571587
chrX	106816218	106819860
chrX	106872131	106874119
chrX	106925534	106931461
chrX	109065274	109067784
chrX	114626681	114628685
chrX	117861869	117866057
chrX	119867477	119872510
chrX	122958051	122960037
chrX	123125766	123128625
chrX	133565022	133567025
chrX	133675669	133678139
chrX	134019384	134021561
chrX	135053658	135055418
chrX	148572739	148580617
chrX	149200019	149202794
chrX	149649931	149652465
chrX	149855960	149861695
chrX	150040875	150043583
chrX	153951757	153967627
chr1	66929597	66933954
chr1	68434850	68437063
chr1	161690605	161693195
chr1	192410190	192415260
chr1	218646057	218656391
chr2	19105049	19109472
chr3	27561858	27567567
chr3	69839146	69842046
chr3	82206288	82208391
chr3	160786328	160790218
chr3	181832286	181837281
chr3	187784065	187787021
chr3	194214042	194216564
chr4	14907792	14912425
chr4	15904936	15909583
chr4	38838334	38840788
chr4	80987640	80992661
chr4	141555797	141558066
chr5	54598676	54603449
chr5	55929610	55935877
chr5	124377757	124384079
chr6	24312859	24315194
chr6	28104639	28107203
chr6	35119124	35121805
chr6	56665987	56674687
chr6	106581597	106584752
chr6	155849093	155851817
chr7	116179234	116183915
chr7	116448119	116450621
chr8	67382449	67385188
chr8	126648052	126652473
chr9	100549999	100552765
chr9	101780629	101784026
chr9	120544257	120547151
chr10	177799	180974
chr10	8320754	8322791
chr10	13904014	13909717
chr10	17266662	17270865
chr10	95952898	95955009
chr10	123896613	123904607
chr11	29038987	29042913
chr11	29320888	29325176
chr11	62618154	62622379
chr11	82574292	82577785
chr12	6770380	6773758
chr12	13577464	13580179
chr12	14993002	14996716
chr12	89949534	89951771
chr12	106098770	106101468
chr14	104089065	104095822
chr15	63388226	63390902
chr15	75735281	75737698
chr15	75996336	75997821
chr15	90362952	90369338
chr16	10963366	10967586
[truncated: 1 more rows]

## Sheet: Table S8
Table S8. Expression analyses on genes at each distance interval of cell type specific enhancer and shared enhancer
MSEL
	20kb to 100kb	100kb to 200kb	200kb to 500kb	500kb to 750kb	750kb to 1MB	1MB to 1.5MB	1.5MB to 2MB
Overexpressed in MDAMB231	674	769	1203	1015	998	1331	1250
Overexpressed in HMEC	460	587	1088	1002	994	1351	1274
No change in expression	193	228	408	321	359	483	446
Total gene #	1327	1584	2699	2338	2351	3165	2970
fold change for # of genes between overexpressed in MDAMB231 and overexpressed in HMEC	1.46522	1.31005	1.1057	1.01297	1.00402	0.985196	0.981162
P-val (Chi-square test between overexpressed genes in MDAMB231 and overexpressed genes in HMEC	4.57144e-17	6.35492e-11	0.00154086	0.701085	0.906027	0.610952	0.528732
HSEL
	20kb to 100kb	100kb to 200kb	200kb to 500kb	500kb to 750kb	750kb to 1MB	1MB to 1.5MB	1.5MB to 2MB
Overexpressed in MDAMB231	431	534	1039	964	886	1245	1143
Overexpressed in HMEC	717	770	1202	1019	981	1367	1321
No change in expression	189	212	371	319	321	470	439
Total gene #	1337	1516	2612	2302	2188	3082	2903
fold change for # of genes between overexpressed in HMEC and overexpressed in MDAMB231	1.66357	1.44195	1.15688	1.05705	1.10722	1.09799	1.15573
P-val (Chi-square test between overexpressed genes in MDAMB231 and overexpressed genes in HMEC	5.48235e-29	4.84468e-18	5.19864e-06	0.101641	0.00368876	0.00166303	2.28481e-06
shared enhancer
	20kb to 100kb	100kb to 200kb	200kb to 500kb	500kb to 750kb	750kb to 1MB	1MB to 1.5MB	1.5MB to 2MB
Overexpressed in MDAMB231	603	625	1160	913	889	1247	1203
Overexpressed in HMEC	648	721	1227	1082	1037	1465	1392
No change in expression	230	254	449	375	361	493	496
Total gene #	1481	1600	2836	2370	2287	3205	3091
fold change for # of genes between overexpressed in HMEC and overexpressed in MDAMB231 (MDAMB231/HMEC)	0.930556	0.866852	0.945395	0.843808	0.857281	0.851195	0.864224
fold change for # of genes between overexpressed in HMEC and overexpressed in MDAMB231 (HMEC/MDAMB231)	1.07463	1.1536	1.05776	1.1851	1.16648	1.17482	1.15711
P-val (Chi-square test between overexpressed genes in MDAMB231 and overexpressed genes in HMEC	0.0941337	0.000586663	0.0715492	6.62574e-07	9.32618e-06	3.56112e-08	1.112e-06

## Sheet: Table S9
Table S9. Motif enrichment in poised HSEL and active HSEL
motif name	number of motif in poised HSEL	number of motif in active HSEL	P-value	database
FOXA2	149	190	8.57142e-07	JASPAR
NR3C1	82	103	0.00155667	JASPAR
NFATC2	117	133	0.00343709	JASPAR
FOXQ1	66	84	0.00402132	JASPAR
PBX1	58	75	0.00544785	JASPAR
FOXA1	133	144	0.0078365	JASPAR
GABPA	167	170	0.0180354	JASPAR
FOXF2	58	70	0.0212115	JASPAR
TFAP2A	178	117	0.0224613	JASPAR
NFIC	204	141	0.0451167	JASPAR
VDR	78	37	0.00397345	TRANSFAC
TFAP2A	48	19	0.00542504	TRANSFAC
TFCP2	141	82	0.00600947	TRANSFAC
BHLHE41	74	41	0.0386801	TRANSFAC
HMGA1	26	34	0.0484534	TRANSFAC

## Sheet: Table S10
Table S10. Motif enrichment in poised MSEL and active MSEL
motif name	number of motif in poised MSEL	number of motif in active MSEL	P-value	database
FOXA1_1	84	50	0.000154459	TRANSFAC
FOXA1_2	77	45	0.000186343	TRANSFAC
FLI1///EWSR1	318	381	0.00176874	JASPAR
GABPA	173	231	0.00181156	JASPAR
ELK1	38	63	0.0170634	JASPAR
MYB	56	78	0.0238437	TRANSFAC
NR2F1	134	173	0.0285026	JASPAR

[truncated: 10 more sheets: Table S11, Table S12, Table S13, Table S14, Table S15, Table S16, Table S17, Table S18, Table S19, Table S20]
